# Supplementary material for: Evaluating the Effectiveness of Water-Saving Irrigation on Wheat (Triticum aestivum L.) Production in China: A Meta-Analytical Approach
Source: Plants (Basel). 2025 Sep 11;14(18):2837. doi: 10.3390/plants14182837 (PMC12473444; doi:10.3390/plants14182837)
Supplement: Supplementary file 1 [file plants-14-02837-s001.zip]

Archive with 2 entries (2 files):
- plants-3827353-data.xlsx
- plants-supplementary materials.pdf
