# Supplementary material for: Evaluating the Effectiveness of Water-Saving Irrigation on Wheat (Triticum aestivum L.) Production in China: A Meta-Analytical Approach
Source: Plants (Basel). 2025 Sep 11;14(18):2837. doi: 10.3390/plants14182837 (PMC12473444; doi:10.3390/plants14182837)
Supplement: Supplementary file 1 [file plants-14-02837-s001.zip › plants-3827353-data.xlsx]

## Sheet: Sheet1
									CK				OWM					yield					WUE				PFPN
study	title	longitude	latitude	soil texture	Bulk density	MAT	GSP	year	The amount of nitrogen fertilizer applied	Frequency of fertilization	Number of irrigations	Irrigation amount	Irrigation method	The amount of nitrogen fertilizer applied	Frequency of fertilization	Number of irrigations	Irrigation amount	control_n	control_mean	treatment_n	treatment_mean	treatment_sd	control_n	control_mean	treatment_n	treatment_mean	control_n	control_mean	treatment_n	treatment_mean
1	Effect ofNfertilizer typesonN2OandNOemissionsunderdripfertigation from an agricultural field in the North China Plain	115.083	38.0167	sandy loam				2013-2014	0	0	3	165	Drip irrigation	0	0	3	99	3	2075	3	2123	143
1	Effect ofNfertilizer typesonN2OandNOemissionsunderdripfertigation from an agricultural field in the North China Plain	115.083	38.0167	sandy loam				2013-2014	165	2	3	165	Drip irrigation	117	2	3	99	3	7878	3	7788	713					3	47.7455	3	66.5641
2	Micro-irrigation improves grain yield and resource use efficiency by co-locating the roots and N-fertilizer distribution of winter wheat in the North China Plain	116.05	37.0667	loam	1.51		168.5	2014-2015	195	2	2	120	Drip irrigation	195	5	4	120	3	9199.7	3	9995.7	999.57	3	2.04	3	2.28	3	47.1779	3	51.26
2	Micro-irrigation improves grain yield and resource use efficiency by co-locating the roots and N-fertilizer distribution of winter wheat in the North China Plain	116.05	37.0667	loam	1.51		168.5	2014-2015	195	2	2	120	Micro-sprinkler irrigation	195	5	4	120	3	9199.7	3	10166	1016.6	3	2.04	3	2.3	3	47.1779	3	52.1333
2	Micro-irrigation improves grain yield and resource use efficiency by co-locating the roots and N-fertilizer distribution of winter wheat in the North China Plain	116.05	37.0667	loam	1.51		127.7	2015-2016	195	2	2	120	Drip irrigation	195	5	4	120	3	7651.8	3	8689.6	868.96	3	1.73	3	2.02	3	39.24	3	44.5621
2	Micro-irrigation improves grain yield and resource use efficiency by co-locating the roots and N-fertilizer distribution of winter wheat in the North China Plain	116.05	37.0667	loam	1.51		127.7	2015-2016	195	2	2	120	Micro-sprinkler irrigation	195	5	4	120	3	7651.8	3	8925.9	892.59	3	1.73	3	2.11	3	39.24	3	45.7738
2	Micro-irrigation improves grain yield and resource use efficiency by co-locating the roots and N-fertilizer distribution of winter wheat in the North China Plain	116.05	37.0667	loam	1.51		95.5	2016-2017	195	2	2	120	Drip irrigation	195	5	4	120	3	8503.7	3	9111.5	911.15	3	1.91	3	2.07	3	43.6087	3	46.7256
2	Micro-irrigation improves grain yield and resource use efficiency by co-locating the roots and N-fertilizer distribution of winter wheat in the North China Plain	116.05	37.0667	loam	1.51		95.5	2016-2017	195	2	2	120	Micro-sprinkler irrigation	195	5	4	120	3	8503.7	3	9786.4	978.64	3	1.91	3	2.26	3	43.6087	3	50.1867
3	Assessing the performance of different irrigation systems on winter wheat under limited water supply	114.667	37.8833	loam			48	2012-2013	123	2	1	90	Micro-sprinkler irrigation	123	2	3	160	4	5772	4	6834	683.4	4	1.65	4	1.79	4	46.9268	4	55.561
3	Assessing the performance of different irrigation systems on winter wheat under limited water supply	114.667	37.8833	loam			48	2013-2014	123	2	1	90	Micro-sprinkler irrigation	123	2	3	160	4	7038	4	8103	810.3	4	1.84	4	1.88	4	57.2195	4	65.878
3	Assessing the performance of different irrigation systems on winter wheat under limited water supply	114.667	37.8833	loam			48	2014-2015	123	2	1	90	Micro-sprinkler irrigation	123	2	2	90	4	6217.5	4	6614.5	661.45	4	1.57	4	1.63	4	50.5488	4	53.7764
3	Assessing the performance of different irrigation systems on winter wheat under limited water supply	114.667	37.8833	loam			48	2012-2013	123	2	1	90	Pillow-type irrigation	123	2	3	160	4	5772	4	6840	684	4	1.65	4	1.97	4	46.9268	4	55.6098
3	Assessing the performance of different irrigation systems on winter wheat under limited water supply	114.667	37.8833	loam			48	2013-2014	123	2	1	90	Pillow-type irrigation	123	2	3	160	4	7038	4	7988.6	798.86	4	1.84	4	1.94	4	57.2195	4	64.948
3	Assessing the performance of different irrigation systems on winter wheat under limited water supply	114.667	37.8833	loam			48	2014-2015	123	2	1	90	Pillow-type irrigation	123	2	3	90	4	6217.5	4	6898.3	689.83	4	1.57	4	1.73	4	50.5488	4	56.0837
3	Assessing the performance of different irrigation systems on winter wheat under limited water supply	114.667	37.8833	loam			48	2012-2013	123	2	1	90	Drip irrigation	123	2	2	90	4	5772	4	6462	646.2	4	1.65	4	1.95	4	46.9268	4	52.5366
3	Assessing the performance of different irrigation systems on winter wheat under limited water supply	114.667	37.8833	loam			48	2013-2014	123	2	1	90	Drip irrigation	123	2	2	90	4	7038	4	7947.5	794.75	4	1.84	4	2.2	4	57.2195	4	64.6138
3	Assessing the performance of different irrigation systems on winter wheat under limited water supply	114.667	37.8833	loam			48	2014-2015	123	2	1	90	Drip irrigation	123	2	2	90	4	6217.5	4	6937.8	693.78	4	1.57	4	1.91	4	50.5488	4	56.4049
4	Response of growth, yield and water use efficiency of winter wheat to different irrigation methods and scheduling in North China Plain	113.083	35.1333	sandy loam	1.56	14.6	137.9	2014-2015	240	2	2	120	Micro-sprinkler irrigation	240	2	3	90	3	8260	3	8440	844	3	1.86	3	2.01	3	34.4167	3	35.1667
4	Response of growth, yield and water use efficiency of winter wheat to different irrigation methods and scheduling in North China Plain	113.083	35.1333	sandy loam	1.56	14.6	137.9	2014-2015	240	2	3	180	Micro-sprinkler irrigation	240	2	5	150	3	9070	3	9210	921	3	1.99	3	2.05	3	37.7917	3	38.375
4	Response of growth, yield and water use efficiency of winter wheat to different irrigation methods and scheduling in North China Plain	113.083	35.1333	sandy loam	1.56	14.6	137.9	2014-2015	240	2	4	240	Micro-sprinkler irrigation	240	2	7	210	3	8990	3	9130	913	3	1.88	3	1.96	3	37.4583	3	38.0417
4	Response of growth, yield and water use efficiency of winter wheat to different irrigation methods and scheduling in North China Plain	113.083	35.1333	sandy loam	1.56	14.6	118.6	2015-2016	240	2	2	120	Micro-sprinkler irrigation	240	2	3	90	3	7530	3	7480	748	3	1.66	3	1.67	3	31.375	3	31.1667
4	Response of growth, yield and water use efficiency of winter wheat to different irrigation methods and scheduling in North China Plain	113.083	35.1333	sandy loam	1.56	14.6	118.6	2015-2016	240	2	3	180	Micro-sprinkler irrigation	240	2	5	150	3	8230	3	8510	851	3	1.72	3	1.81	3	34.2917	3	35.4583
4	Response of growth, yield and water use efficiency of winter wheat to different irrigation methods and scheduling in North China Plain	113.083	35.1333	sandy loam	1.56	14.6	118.6	2015-2016	240	2	4	240	Micro-sprinkler irrigation	240	2	8	240	3	7840	3	7910	791	3	1.59	3	1.61	3	32.6667	3	32.9583
4	Response of growth, yield and water use efficiency of winter wheat to different irrigation methods and scheduling in North China Plain	113.083	35.1333	sandy loam	1.56	14.6	137.9	2014-2015	240	2	2	120	Drip irrigation	240	2	3	90	3	8260	3	8280	828	3	1.86	3	1.92	3	34.4167	3	34.5
4	Response of growth, yield and water use efficiency of winter wheat to different irrigation methods and scheduling in North China Plain	113.083	35.1333	sandy loam	1.56	14.6	137.9	2014-2015	240	2	3	180	Drip irrigation	240	2	5	150	3	9070	3	9530	953	3	1.99	3	2.08	3	37.7917	3	39.7083
4	Response of growth, yield and water use efficiency of winter wheat to different irrigation methods and scheduling in North China Plain	113.083	35.1333	sandy loam	1.56	14.6	137.9	2014-2015	240	2	4	240	Drip irrigation	240	2	6	180	3	8990	3	9370	937	3	1.88	3	2	3	37.4583	3	39.0417
4	Response of growth, yield and water use efficiency of winter wheat to different irrigation methods and scheduling in North China Plain	113.083	35.1333	sandy loam	1.56	14.6	118.6	2015-2016	240	2	2	120	Drip irrigation	240	2	3	90	3	7530	3	7800	780	3	1.66	3	1.77	3	31.375	3	32.5
4	Response of growth, yield and water use efficiency of winter wheat to different irrigation methods and scheduling in North China Plain	113.083	35.1333	sandy loam	1.56	14.6	118.6	2015-2016	240	2	3	180	Drip irrigation	240	2	4	120	3	8230	3	9010	901	3	1.72	3	1.91	3	34.2917	3	37.5417
4	Response of growth, yield and water use efficiency of winter wheat to different irrigation methods and scheduling in North China Plain	113.083	35.1333	sandy loam	1.56	14.6	118.6	2015-2016	240	2	4	240	Drip irrigation	240	2	6	80	3	7840	3	8490	849	3	1.59	3	1.75	3	32.6667	3	35.375
5	Impact of drip and level-basin irrigation on growth and yield of winter wheat in the North China Plain	116.417	39.6167	silt loam	1.36		110	2006-2007	155	1	6	436	Drip irrigation	155	1	8	375	3	7550	3	7320	732	3	1.61	3	1.75	3	48.7097	3	47.2258
5	Impact of drip and level-basin irrigation on growth and yield of winter wheat in the North China Plain	116.417	39.6167	silt loam	1.36		165	2007-2008	155	1	5	348	Drip irrigation	155	1	6	316	3	7030	3	6730	673	3	1.61	3	1.6	3	45.3548	3	43.4194
5	Impact of drip and level-basin irrigation on growth and yield of winter wheat in the North China Plain	116.417	39.6167	silt loam	1.36		125	2008-2009	155	1	6	400	Drip irrigation	155	1	8	358	3	7000	3	6780	678	3	1.59	3	1.64	3	45.1613	3	43.7419
5	Impact of drip and level-basin irrigation on growth and yield of winter wheat in the North China Plain	116.417	39.6167	silt loam	1.36		110	2006-2007	155	1	5	421	Drip irrigation	155	1	7	360	3	7690	3	7080	708	3	1.68	3	1.74	3	49.6129	3	45.6774
5	Impact of drip and level-basin irrigation on growth and yield of winter wheat in the North China Plain	116.417	39.6167	silt loam	1.36		165	2007-2008	155	1	4	339	Drip irrigation	155	1	6	295	3	6980	3	6590	659	3	1.59	3	1.65	3	45.0323	3	42.5161
5	Impact of drip and level-basin irrigation on growth and yield of winter wheat in the North China Plain	116.417	39.6167	silt loam	1.36		125	2008-2009	155	1	5	388	Drip irrigation	155	1	6	332	3	6720	3	6550	655	3	1.55	3	1.68	3	43.3548	3	42.2581
5	Impact of drip and level-basin irrigation on growth and yield of winter wheat in the North China Plain	116.417	39.6167	silt loam	1.36		110	2006-2007	155	1	4	316	Drip irrigation	155	1	6	296	3	5780	3	6150	615	3	1.6	3	1.8	3	37.2903	3	39.6774
5	Impact of drip and level-basin irrigation on growth and yield of winter wheat in the North China Plain	116.417	39.6167	silt loam	1.36		165	2007-2008	155	1	4	282	Drip irrigation	155	1	5	248	3	5690	3	6350	635	3	1.47	3	1.79	3	36.7097	3	40.9677
5	Impact of drip and level-basin irrigation on growth and yield of winter wheat in the North China Plain	116.417	39.6167	silt loam	1.36		125	2008-2009	155	1	4	312	Drip irrigation	155	1	7	301	3	5560	3	6420	642	3	1.5	3	1.79	3	35.871	3	41.4194
5	Impact of drip and level-basin irrigation on growth and yield of winter wheat in the North China Plain	116.417	39.6167	silt loam	1.36		110	2006-2007	155	1	4	316	Drip irrigation	155	1	6	298	3	5350	3	5540	554	3	1.49	3	1.62	3	34.5161	3	35.7419
5	Impact of drip and level-basin irrigation on growth and yield of winter wheat in the North China Plain	116.417	39.6167	silt loam	1.36		165	2007-2008	155	1	4	279	Drip irrigation	155	1	5	256	3	5390	3	5641	564.1	3	1.41	3	1.56	3	34.7742	3	36.3935
5	Impact of drip and level-basin irrigation on growth and yield of winter wheat in the North China Plain	116.417	39.6167	silt loam	1.36		125	2008-2009	155	1	4	293	Drip irrigation	155	1	6	291	3	4580	3	5830	583	3	1.3	3	1.68	3	29.5484	3	37.6129
6	Drip fertilization improve water and nitrogen use efficiency by optimizing root and shoot traits of winter wheat	116.32	39.97	clay loam	1.32			2020-2021	180	3	3	200	Drip irrigation	180	3	3	200	3	7916.9	3	8115.2	811.52	3	2.07	3	2.37	3	43.9828	3	45.0844
6	Drip fertilization improve water and nitrogen use efficiency by optimizing root and shoot traits of winter wheat	116.32	39.97	clay loam	1.32			2021-2022	180	3	3	200	Drip irrigation	180	3	3	200	3	8078.7	3	8317.3	831.73	3	2.08	3	2.45	3	44.8817	3	46.2072
6	Drip fertilization improve water and nitrogen use efficiency by optimizing root and shoot traits of winter wheat	116.32	39.97	clay loam	1.32			2020-2021	180	3	3	200	Drip irrigation	180	3	3	200	3	7916.9	3	8497.8	849.78	3	2.07	3	2.5	3	43.9828	3	47.21
6	Drip fertilization improve water and nitrogen use efficiency by optimizing root and shoot traits of winter wheat	116.32	39.97	clay loam	1.32			2021-2022	180	3	3	200	Drip irrigation	180	3	3	200	3	8078.7	3	8500.9	850.09	3	2.08	3	2.49	3	44.8817	3	47.2272
7	Water-Saving Potential of Subsurface Drip Irrigation For Winter Wheat	114.71	37.9	loam	1.5		136	2017-2018	270	1	4	188	Drip irrigation	270	1	4	148	3	4694.8	3	4428	442.8	3	1.563	3	1.706	3	17.3881	3	16.4
7	Water-Saving Potential of Subsurface Drip Irrigation For Winter Wheat	114.71	37.9	loam	1.5		136	2017-2018	270	1	4	188	Drip irrigation	270	1	2	119	3	4694.8	3	4584.8	458.48	3	1.563	3	2.075	3	17.3881	3	16.9807
8	Effects of drip irrigation on root activity pattern, root-sourced signal characteristics and yield stability of winter wheat	116.32	39.97	clay loam	1.32			2019-2020	240	3	3	200	Drip irrigation	240	3	3	200	3	8864.4	3	9064.8	906.48					3	36.935	3	37.77
8	Effects of drip irrigation on root activity pattern, root-sourced signal characteristics and yield stability of winter wheat	116.32	39.97	clay loam	1.32			2019-2020	240	3	3	200	Drip irrigation	240	3	3	200	3	7620.8	3	8333.2	833.32					3	31.7533	3	34.7217
8	Effects of drip irrigation on root activity pattern, root-sourced signal characteristics and yield stability of winter wheat	116.32	39.97	clay loam	1.32			2019-2020	240	3	3	200	Drip irrigation	240	3	3	200	3	8864.4	3	9192.8	919.28	3	1.99	3	2.23	3	36.935	3	38.3033
8	Effects of drip irrigation on root activity pattern, root-sourced signal characteristics and yield stability of winter wheat	116.32	39.97	clay loam	1.32			2019-2020	240	3	3	200	Drip irrigation	240	3	3	200	3	7620.8	3	8656.8	865.68	3	1.99	3	2.36	3	31.7533	3	36.07
8	Effects of drip irrigation on root activity pattern, root-sourced signal characteristics and yield stability of winter wheat	116.32	39.97	clay loam	1.32			2020-2021	240	3	3	200	Drip irrigation	240	3	3	200	3	9048.8	3	9316.4	931.64					3	37.7033	3	38.8183
8	Effects of drip irrigation on root activity pattern, root-sourced signal characteristics and yield stability of winter wheat	116.32	39.97	clay loam	1.32			2020-2021	240	3	3	200	Drip irrigation	240	3	3	200	3	7936.8	3	8744.8	874.48					3	33.07	3	36.4367
8	Effects of drip irrigation on root activity pattern, root-sourced signal characteristics and yield stability of winter wheat	116.32	39.97	clay loam	1.32			2020-2021	240	3	3	200	Drip irrigation	240	3	3	200	3	9048.8	3	9337.2	933.72	3	2.06	3	2.33	3	37.7033	3	38.905
8	Effects of drip irrigation on root activity pattern, root-sourced signal characteristics and yield stability of winter wheat	116.32	39.97	clay loam	1.32			2020-2021	240	3	3	200	Drip irrigation	240	3	3	200	3	7936.8	3	9032.8	903.28	3	2.06	3	2.45	3	33.07	3	37.6367
9	Effects of micro-sprinkling with different irrigation amount on grain yield and water use efficiency of winter wheat in the North China Plain	116.623	37.6855	loam	1.39		95.5	2016-2017	195	2	2	120	Micro-sprinkler irrigation	195	5	4	60	3	8503.7	3	7366.2	736.62	3	1.93	3	1.79	3	43.6087	3	37.7754
9	Effects of micro-sprinkling with different irrigation amount on grain yield and water use efficiency of winter wheat in the North China Plain	116.623	37.6855	loam	1.39		95.5	2016-2017	195	2	2	120	Micro-sprinkler irrigation	195	5	4	90	3	8503.7	3	8453.9	845.39	3	1.93	3	1.98	3	43.6087	3	43.3533
9	Effects of micro-sprinkling with different irrigation amount on grain yield and water use efficiency of winter wheat in the North China Plain	116.623	37.6855	loam	1.39		95.5	2016-2017	195	2	2	120	Micro-sprinkler irrigation	195	5	4	120	3	8503.7	3	9786.4	978.64	3	1.93	3	2.28	3	43.6087	3	50.1867
9	Effects of micro-sprinkling with different irrigation amount on grain yield and water use efficiency of winter wheat in the North China Plain	116.623	37.6855	loam	1.39		95.5	2016-2017	195	2	2	120	Micro-sprinkler irrigation	195	5	4	150	3	8503.7	3	9842.3	984.23	3	1.93	3	2.2	3	43.6087	3	50.4733
9	Effects of micro-sprinkling with different irrigation amount on grain yield and water use efficiency of winter wheat in the North China Plain	116.623	37.6855	loam	1.39		95.5	2017-2018	195	2	2	120	Micro-sprinkler irrigation	195	5	4	60	3	6940.2	3	6587.5	658.75	3	1.61	3	1.62	3	35.5908	3	33.7821
9	Effects of micro-sprinkling with different irrigation amount on grain yield and water use efficiency of winter wheat in the North China Plain	116.623	37.6855	loam	1.39		185.6	2017-2018	195	2	2	120	Micro-sprinkler irrigation	195	5	4	90	3	6940.2	3	6843.5	684.35	3	1.61	3	1.64	3	35.5908	3	35.0949
9	Effects of micro-sprinkling with different irrigation amount on grain yield and water use efficiency of winter wheat in the North China Plain	116.623	37.6855	loam	1.39		185.6	2017-2018	195	2	2	120	Micro-sprinkler irrigation	195	5	4	120	3	6940.2	3	7710.7	771.07	3	1.61	3	1.84	3	35.5908	3	39.5421
9	Effects of micro-sprinkling with different irrigation amount on grain yield and water use efficiency of winter wheat in the North China Plain	116.623	37.6855	loam	1.39		185.6	2017-2018	195	2	2	120	Micro-sprinkler irrigation	195	5	4	150	3	6940.2	3	7733.9	773.39	3	1.61	3	1.78	3	35.5908	3	39.661
10	Mitigated CH4 and N2O emissions and improved irrigation water use efficiency in winter wheat field with surface drip irrigation in the North China Plain	113.75	35.1333	sandy loam	1.5	9.9	103.6	2013-2014	150	2	2	160	Drip irrigation	150	2	3	80	3	7650.77	3	7354.63	735.463					3	51.0051	3	49.0309
10	Mitigated CH4 and N2O emissions and improved irrigation water use efficiency in winter wheat field with surface drip irrigation in the North China Plain	113.75	35.1333	sandy loam	1.5	9.9	103.6	2013-2014	150	2	2	160	Micro-sprinkler irrigation	150	2	3	120	3	7650.77	3	8304.37	830.437					3	51.0051	3	55.3625
11	不同灌溉方式对冬小麦生长发育及水分利用效率的影响	111.515	36.1067	loam	1.46	12.7	223.4	2015-2016	225	2	2	225	Drip irrigation	225	2	3	180	3	5482.46	3	5635.28	563.528	3	0.742	3	1.359	3	24.3665	3	25.0457
11	不同灌溉方式对冬小麦生长发育及水分利用效率的影响	111.515	36.1067	loam	1.46	12.7	223.4	2015-2016	225	2	2	225	Drip irrigation	225	2	3	180	3	5482.46	3	5666.09	566.609	3	0.742	3	1.314	3	24.3665	3	25.1826
12	不同灌溉方式对华北冬小麦生长的影响	114.95	36.71	loam				2011-2012	150	1	2	220	Drip irrigation	150	1	5	150	3	7422	3	7747.5	774.75					3	49.48	3	51.65
12	不同灌溉方式对华北冬小麦生长的影响	114.95	36.71	loam				2011-2012	150	1	2	220	Drip irrigation	150	1	5	105	3	7422	3	7585.5	758.55					3	49.48	3	50.57
13	不同灌溉方式下氢、氧同位素分布与小麦水分利用特征	113.97	35.05	loam		14.3		2021-2022	210	2	6	165	Drip irrigation	210	2	6	165	3	4500.2	3	5472.5	547.25	3	3.12	3	3.88	3	21.4295	3	26.0595
13	不同灌溉方式下氢、氧同位素分布与小麦水分利用特征	113.97	35.05	loam		14.3		2021-2022	210	2	6	210	Drip irrigation	210	2	6	210	3	5361.4	3	6861.5	686.15	3	2.96	3	4.05	3	25.5305	3	32.6738
13	不同灌溉方式下氢、氧同位素分布与小麦水分利用特征	113.97	35.05	loam		14.3		2021-2022	210	2	6	255	Drip irrigation	210	2	6	255	3	4528	3	5639.2	563.92	3	2.16	3	2.81	3	21.5619	3	26.8533
14	不同灌溉技术下水氮耦合对小麦光合特性、灌水 利用特性及产量的影响	113.97	35.05	sandy loam		14.5		2018-2019	240	3	4	60	Micro-sprinkler irrigation	240	3	4	60	3	10898	3	10653.1	1065.31					3	45.4081	3	44.3877
14	不同灌溉技术下水氮耦合对小麦光合特性、灌水 利用特性及产量的影响	113.97	35.05	sandy loam		14.5		2018-2019	240	3	4	60	Micro-sprinkler irrigation	210	3	4	60	3	10224.5	3	10285.7	1028.57					3	42.602	3	48.9796
14	不同灌溉技术下水氮耦合对小麦光合特性、灌水 利用特性及产量的影响	113.97	35.05	sandy loam		14.5		2018-2019	240	3	4	45	Micro-sprinkler irrigation	240	3	4	45	3	10040.8	3	10281.7	1028.17					3	41.8367	3	42.8405
14	不同灌溉技术下水氮耦合对小麦光合特性、灌水 利用特性及产量的影响	113.97	35.05	sandy loam		14.5		2018-2019	240	3	4	45	Micro-sprinkler irrigation	210	3	4	45	3	9551.02	3	9795.91	979.591					3	39.7959	3	46.6472
14	不同灌溉技术下水氮耦合对小麦光合特性、灌水 利用特性及产量的影响	113.97	35.05	sandy loam		14.5		2018-2019	240	3	4	30	Micro-sprinkler irrigation	240	3	4	30	3	9183.67	3	9979.91	997.991					3	38.2653	3	41.583
14	不同灌溉技术下水氮耦合对小麦光合特性、灌水 利用特性及产量的影响	113.97	35.05	sandy loam		14.5		2018-2019	240	3	4	30	Micro-sprinkler irrigation	210	3	4	30	3	8265.3	3	9306.12	930.612					3	34.4387	3	44.3149
14	不同灌溉技术下水氮耦合对小麦光合特性、灌水 利用特性及产量的影响	113.97	35.05	sandy loam		14.5		2018-2019	240	3	4	30	Drip irrigation	240	3	4	60	3	10898	3	10714.3	1071.43					3	45.4081	3	44.6428
14	不同灌溉技术下水氮耦合对小麦光合特性、灌水 利用特性及产量的影响	113.97	35.05	sandy loam		14.5		2018-2019	240	3	4	30	Drip irrigation	210	3	4	60	3	10224.5	3	10163.3	1016.33					3	42.602	3	48.3965
14	不同灌溉技术下水氮耦合对小麦光合特性、灌水 利用特性及产量的影响	113.97	35.05	sandy loam		14.5		2018-2019	240	3	4	30	Drip irrigation	240	3	4	45	3	10040.8	3	10530.6	1053.06					3	41.8367	3	43.8775
14	不同灌溉技术下水氮耦合对小麦光合特性、灌水 利用特性及产量的影响	113.97	35.05	sandy loam		14.5		2018-2019	240	3	4	30	Drip irrigation	210	3	4	46	3	9551.02	3	9918.36	991.836					3	39.7959	3	47.2303
14	不同灌溉技术下水氮耦合对小麦光合特性、灌水 利用特性及产量的影响	113.97	35.05	sandy loam		14.5		2018-2019	240	3	4	30	Drip irrigation	240	3	4	30	3	9183.67	3	10102	1010.2					3	38.2653	3	42.0918
14	不同灌溉技术下水氮耦合对小麦光合特性、灌水 利用特性及产量的影响	113.97	35.05	sandy loam		14.5		2018-2019	240	3	4	30	Drip irrigation	210	3	4	30	3	8265.3	3	9428.57	942.857					3	34.4387	3	44.898
15	不同灌溉模式对小麦干物质积累及产量经济效益的影响	120.2	36.56	loam		11.3	177	2017-2018	180	4	4	100	Micro-sprinkler irrigation	160	4	4	100	3	7188.9	3	7279.4	727.94					3	39.9383	3	45.4963
15	不同灌溉模式对小麦干物质积累及产量经济效益的影响	120.2	36.56	loam		11.3	177	2017-2018	180	4	4	100	Micro-sprinkler irrigation	160	4	4	100	3	7188.9	3	7118.3	711.83					3	39.9383	3	44.4894
15	不同灌溉模式对小麦干物质积累及产量经济效益的影响	120.2	36.56	loam		11.3	177	2017-2018	180	4	4	100	Micro-sprinkler irrigation	160	4	4	100	3	7188.9	3	7531.5	753.15					3	39.9383	3	47.0719
15	不同灌溉模式对小麦干物质积累及产量经济效益的影响	120.2	36.56	loam		11.3	177	2017-2018	180	4	4	100	Drip irrigation	160	4	4	100	3	7188.9	3	8818	881.8					3	39.9383	3	55.1125
16	不同灌溉条件下施肥模式对小麦产量和土壤养分的影响	100.8	38.57	loam		6.1		2023-2024	132	1	2	100	Drip irrigation	132	1	3	100	3	6572.15	3	7053.21	705.321					3	49.789	3	53.4334
16	不同灌溉条件下施肥模式对小麦产量和土壤养分的影响	100.8	38.57	loam		6.1		2023-2024	132	2	2	100	Drip irrigation	132	2	3	100	3	6953.7	3	7236.08	723.608					3	52.6795	3	54.8188
17	不同节水灌溉方式对小麦产量及 水分利用效率的影响	114.48	34.51	loam				2015-2016			2	45	Drip irrigation			2	45	3	9306.9	3	11240.1	1124.01	3	2.07	3	2.65
17	不同节水灌溉方式对小麦产量及 水分利用效率的影响	114.48	34.51	loam				2015-2016			2	90	Drip irrigation			2	90	3	9858.5	3	11550.1	1155.01	3	1.96	3	2.47
17	不同节水灌溉方式对小麦产量及 水分利用效率的影响	114.48	34.51	loam				2015-2016			2	135	Drip irrigation			2	135	3	10399.6	3	11866.8	1186.68	3	1.89	3	2.3
17	不同节水灌溉方式对小麦产量及 水分利用效率的影响	114.48	34.51	loam				2015-2016			2	45	Micro-sprinkler irrigation			2	45	3	9306.9	3	9920.1	992.01	3	2.07	3	2.2
17	不同节水灌溉方式对小麦产量及 水分利用效率的影响	114.48	34.51	loam				2015-2016			2	90	Micro-sprinkler irrigation			2	90	3	9858.5	3	10983.5	1098.35	3	1.96	3	2.22
17	不同节水灌溉方式对小麦产量及 水分利用效率的影响	114.48	34.51	loam				2015-2016			2	135	Micro-sprinkler irrigation			2	135	3	10399.6	3	11320.1	1132.01	3	1.89	3	2.08
17	不同节水灌溉方式对小麦产量及 水分利用效率的影响	114.48	34.51	loam				2015-2016			2	45	Micro-sprinkler irrigation			2	45	3	9306.9	3	9446.5	944.65	3	2.07	3	2.27
17	不同节水灌溉方式对小麦产量及 水分利用效率的影响	114.48	34.51	loam				2015-2016			2	90	Micro-sprinkler irrigation			2	90	3	9858.5	3	10006.4	1000.64	3	1.96	3	2.15
17	不同节水灌溉方式对小麦产量及 水分利用效率的影响	114.48	34.51	loam				2015-2016			2	135	Micro-sprinkler irrigation			2	135	3	10399.6	3	10611.8	1061.18	3	1.89	3	2.09
18	滴灌次数和滴水量对春小麦产量和水分利用的影响	107.168	40.897	loam			23	2021-2022	226.5	2	4	900	Drip irrigation	226.5	2	1	300	3	7935.85	3	4962.71	496.271	3	1.44	3	1.8	3	35.0369	3	21.9104
18	滴灌次数和滴水量对春小麦产量和水分利用的影响	107.168	40.897	loam			23	2021-2022	226.5	2	4	900	Drip irrigation	226.5	2	2	300	3	7935.85	3	5758.3	575.83	3	1.44	3	1.93	3	35.0369	3	25.423
18	滴灌次数和滴水量对春小麦产量和水分利用的影响	107.168	40.897	loam			23	2021-2022	226.5	2	4	900	Drip irrigation	226.5	2	3	300	3	7935.85	3	5906.06	590.606	3	1.44	3	1.8	3	35.0369	3	26.0753
18	滴灌次数和滴水量对春小麦产量和水分利用的影响	107.168	40.897	loam			23	2021-2022	226.5	2	4	900	Drip irrigation	226.5	2	4	300	3	7935.85	3	6967.7	696.77	3	1.44	3	2.04	3	35.0369	3	30.7625
18	滴灌次数和滴水量对春小麦产量和水分利用的影响	107.168	40.897	loam			23	2021-2022	226.5	2	4	900	Drip irrigation	226.5	2	5	300	3	7935.85	3	7763.66	776.366	3	1.44	3	2.14	3	35.0369	3	34.2766
18	滴灌次数和滴水量对春小麦产量和水分利用的影响	107.168	40.897	loam			23	2021-2022	226.5	2	4	900	Drip irrigation	226.5	2	6	300	3	7935.85	3	9232.12	923.212	3	1.44	3	2.27	3	35.0369	3	40.7599
18	滴灌次数和滴水量对春小麦产量和水分利用的影响	107.168	40.897	loam			23	2021-2022	226.5	2	4	900	Drip irrigation	226.5	2	1	450	3	7935.85	3	5235.04	523.504	3	1.44	3	1.76	3	35.0369	3	23.1128
18	滴灌次数和滴水量对春小麦产量和水分利用的影响	107.168	40.897	loam			23	2021-2022	226.5	2	4	900	Drip irrigation	226.5	2	2	450	3	7935.85	3	5925.34	592.534	3	1.44	3	1.81	3	35.0369	3	26.1604
18	滴灌次数和滴水量对春小麦产量和水分利用的影响	107.168	40.897	loam			23	2021-2022	226.5	2	4	900	Drip irrigation	226.5	2	3	450	3	7935.85	3	6091.76	609.176	3	1.44	3	1.74	3	35.0369	3	26.8952
18	滴灌次数和滴水量对春小麦产量和水分利用的影响	107.168	40.897	loam			23	2021-2022	226.5	2	4	900	Drip irrigation	226.5	2	4	450	3	7935.85	3	7494.69	749.469	3	1.44	3	1.86	3	35.0369	3	33.0891
18	滴灌次数和滴水量对春小麦产量和水分利用的影响	107.168	40.897	loam			23	2021-2022	226.5	2	4	900	Drip irrigation	226.5	2	5	450	3	7935.85	3	8077.51	807.751	3	1.44	3	1.92	3	35.0369	3	35.6623
18	滴灌次数和滴水量对春小麦产量和水分利用的影响	107.168	40.897	loam			23	2021-2022	226.5	2	4	900	Drip irrigation	226.5	2	6	450	3	7935.85	3	9405	940.5	3	1.44	3	1.99	3	35.0369	3	41.5232
18	滴灌次数和滴水量对春小麦产量和水分利用的影响	107.168	40.897	loam			23	2021-2022	226.5	2	4	900	Drip irrigation	226.5	2	1	600	3	7935.85	3	5836.53	583.653	3	1.44	3	1.76	3	35.0369	3	25.7683
18	滴灌次数和滴水量对春小麦产量和水分利用的影响	107.168	40.897	loam			23	2021-2022	226.5	2	4	900	Drip irrigation	226.5	2	2	600	3	7935.85	3	6182.36	618.236	3	1.44	3	1.67	3	35.0369	3	27.2952
18	滴灌次数和滴水量对春小麦产量和水分利用的影响	107.168	40.897	loam			23	2021-2022	226.5	2	4	900	Drip irrigation	226.5	2	3	600	3	7935.85	3	6227.28	622.728	3	1.44	3	1.57	3	35.0369	3	27.4935
18	滴灌次数和滴水量对春小麦产量和水分利用的影响	107.168	40.897	loam			23	2021-2022	226.5	2	4	900	Drip irrigation	226.5	2	4	600	3	7935.85	3	7621.69	762.169	3	1.44	3	1.66	3	35.0369	3	33.6498
18	滴灌次数和滴水量对春小麦产量和水分利用的影响	107.168	40.897	loam			23	2021-2022	226.5	2	4	900	Drip irrigation	226.5	2	5	600	3	7935.85	3	9649.44	964.944	3	1.44	3	1.91	3	35.0369	3	42.6024
18	滴灌次数和滴水量对春小麦产量和水分利用的影响	107.168	40.897	loam			23	2021-2022	226.5	2	4	900	Drip irrigation	226.5	2	6	600	3	7935.85	3	9341.96	934.196	3	1.44	3	1.73	3	35.0369	3	41.2449
19	滴灌施肥对华北地区冬小麦-夏玉米作物产量及 水氮利用效率的影响	117.833	36.8639	loam	1.44	12.5		2015-2016	270	2	4	440	Drip irrigation	270	2	4	165	3	6909.09	3	6818.18	681.818	3	1	3	1.8	3	25.5892	3	25.2525
19	滴灌施肥对华北地区冬小麦-夏玉米作物产量及 水氮利用效率的影响	117.833	36.8639	loam	1.44	12.5		2015-2016	0	2	4	440	Drip irrigation	0	2	4	165	3	3454.54	3	4818.18	481.818	3	0.5	3	1.3
19	滴灌施肥对华北地区冬小麦-夏玉米作物产量及 水氮利用效率的影响	117.833	36.8639	loam	1.44	12.5		2016-2017	270	2	4	440	Drip irrigation	270	2	4	165	3	6545.46	3	6545.54	654.554	3	1.1	3	1.6	3	24.2424	3	24.2427
19	滴灌施肥对华北地区冬小麦-夏玉米作物产量及 水氮利用效率的影响	117.833	36.8639	loam	1.44	12.5		2016-2017	0	2	4	440	Drip irrigation	0	2	4	165	3	3545.45	3	4454.54	445.454	3	0.6	3	1.1
20	滴灌水肥一体化对潮土氨挥发及小麦产量的影响	113.97	35.05	sandy loam		14.5		2021-2022	210	2	2	90	Micro-sprinkler irrigation	210	2	2	90	3	5700	3	6190	619					3	27.1429	3	29.4762
20	滴灌水肥一体化对潮土氨挥发及小麦产量的影响	113.97	35.05	sandy loam		14.5		2021-2022	210	2	2	90	Drip irrigation	210	2	2	90	3	5700	3	6850	685					3	27.1429	3	32.619
21	滴灌水肥一体化模式对小麦产量及 养分吸收利用的影响	116.14	34.26	loam				2023-2024	0	2								3	4615.35	3	5472.45	547.245
21	滴灌水肥一体化模式对小麦产量及 养分吸收利用的影响	116.14	34.26	loam				2023-2024	0	2								3	5783.4	3	6019.35	601.935
21	滴灌水肥一体化模式对小麦产量及 养分吸收利用的影响	116.14	34.26	loam				2023-2024	225	2								3	5648.85	3	5980.05	598.005
21	滴灌水肥一体化模式对小麦产量及 养分吸收利用的影响	116.14	34.26	loam				2023-2024	225	2								3	5664.6	3	5789.1	578.91
21	滴灌水肥一体化模式对小麦产量及 养分吸收利用的影响	116.14	34.26	loam				2023-2024	225	2								3	6323.85	3	8369.4	836.94
22	灌溉方法与施氮对土壤水分、硝态氮和 小麦生长发育的调控效应	111.515	36.1067	loam		13.1	143.2	2016-2017	225	2	2	337.5	Micro-sprinkler irrigation	225	2	4	180	3	7322	3	7555	91					3	32.5422	3	33.5778
22	灌溉方法与施氮对土壤水分、硝态氮和 小麦生长发育的调控效应	111.515	36.1067	loam		13.1	143.2	2016-2017	225	2	2	337.5	Micro-sprinkler irrigation	225	3	4	180	3	7322	3	7046	96					3	32.5422	3	31.3156
22	灌溉方法与施氮对土壤水分、硝态氮和 小麦生长发育的调控效应	111.515	36.1067	loam		13.1	143.2	2016-2017	225	2	2	337.5	Drip irrigation	225	2	4	180	3	7322	3	7164	118					3	32.5422	3	31.84
22	灌溉方法与施氮对土壤水分、硝态氮和 小麦生长发育的调控效应	111.515	36.1067	loam		13.1	143.2	2016-2017	225	2	2	337.5	Drip irrigation	225	3	4	180	3	7322	3	6954	58					3	32.5422	3	30.9067
23	灌溉方式和施肥量对小麦产量及水肥药利用 的影响	107.3	40.6833	silt loam	1.43	7	187.95	2019-2020	187.95	4	4	420	Drip irrigation		7	7	270	3	7215.81	3	7399.1	739.91	3	1.346	3	1.906
23	灌溉方式和施肥量对小麦产量及水肥药利用 的影响	107.3	40.6833	silt loam	1.43	7	219.45	2019-2020	219.45	4	4	420	Drip irrigation		7	7	270	3	7346.27	3	7547.07	754.707	3	1.342	3	1.793
23	灌溉方式和施肥量对小麦产量及水肥药利用 的影响	107.3	40.6833	silt loam	1.43	7	250.95	2019-2020	250.95	4	4	420	Drip irrigation		7	7	270	3	7518.06	3	8699.95	869.995	3	1.341	3	2.005
24	黑龙港流域不同滴灌制度下的冬小麦产量和水分利用效率	116.617	37.6833	loam	1.42			2010-2011	243.4	2	3	225	Drip irrigation	243.4	2	4	225	3	7457	3	7479	747.9	3	1.802	3	1.8	3	30.6368	3	30.7272
24	黑龙港流域不同滴灌制度下的冬小麦产量和水分利用效率	116.617	37.6833	loam	1.42			2010-2011	243.4	2	3	225	Drip irrigation	243.4	2	5	225	3	7457	3	7408	740.8	3	1.802	3	1.793	3	30.6368	3	30.4355
24	黑龙港流域不同滴灌制度下的冬小麦产量和水分利用效率	116.617	37.6833	loam	1.42			2010-2011	243.4	2	3	225	Drip irrigation	243.4	2	4	180	3	7457	3	6650	665	3	1.802	3	1.737	3	30.6368	3	27.3213
24	黑龙港流域不同滴灌制度下的冬小麦产量和水分利用效率	116.617	37.6833	loam	1.42			2010-2011	243.4	2	3	225	Drip irrigation	243.4	2	5	180	3	7457	3	6808	680.8	3	1.802	3	1.911	3	30.6368	3	27.9704
24	黑龙港流域不同滴灌制度下的冬小麦产量和水分利用效率	116.617	37.6833	loam	1.42			2010-2011	243.4	2	3	225	Drip irrigation	243.4	2	4	150	3	7457	3	5235	523.5	3	1.802	3	1.51	3	30.6368	3	21.5078
24	黑龙港流域不同滴灌制度下的冬小麦产量和水分利用效率	116.617	37.6833	loam	1.42			2010-2011	243.4	2	3	225	Drip irrigation	243.4	2	3	120	3	7457	3	5383	538.3	3	1.802	3	1.764	3	30.6368	3	22.1159
24	黑龙港流域不同滴灌制度下的冬小麦产量和水分利用效率	116.617	37.6833	loam	1.42			2010-2011	243.4	2	3	225	Drip irrigation	243.4	2	3	225	3	7801	3	7847	784.7	3	1.751	3	1.755	3	32.0501	3	32.2391
24	黑龙港流域不同滴灌制度下的冬小麦产量和水分利用效率	116.617	37.6833	loam	1.34			2011-2012	257	2	3	225	Drip irrigation	257	2	4	225	3	7801	3	7734	773.4	3	1.751	3	1.809	3	30.3541	3	30.0934
24	黑龙港流域不同滴灌制度下的冬小麦产量和水分利用效率	116.617	37.6833	loam	1.34			2011-2012	257	2	3	225	Drip irrigation	257	2	5	225	3	7801	3	7341	734.1	3	1.751	3	1.784	3	30.3541	3	28.5642
24	黑龙港流域不同滴灌制度下的冬小麦产量和水分利用效率	116.617	37.6833	loam	1.34			2011-2012	257	2	3	225	Drip irrigation	257	2	4	180	3	7801	3	7728	772.8	3	1.751	3	1.908	3	30.3541	3	30.07
24	黑龙港流域不同滴灌制度下的冬小麦产量和水分利用效率	116.617	37.6833	loam	1.34			2011-2012	257	2	3	225	Drip irrigation	257	2	5	180	3	7801	3	7459	745.9	3	1.751	3	1.798	3	30.3541	3	29.0233
24	黑龙港流域不同滴灌制度下的冬小麦产量和水分利用效率	116.617	37.6833	loam	1.34			2011-2012	257	2	3	225	Drip irrigation	257	2	4	150	3	7801	3	7623	762.3	3	1.751	3	1.98	3	30.3541	3	29.6615
24	黑龙港流域不同滴灌制度下的冬小麦产量和水分利用效率	116.617	37.6833	loam	1.34			2011-2012	257	2	3	225	Drip irrigation	257	2	5	150	3	7801	3	7305	730.5	3	1.751	3	2.042	3	30.3541	3	28.4241
24	黑龙港流域不同滴灌制度下的冬小麦产量和水分利用效率	116.617	37.6833	loam	1.34			2011-2012	257	2	3	225	Drip irrigation	257	2	4	120	3	7801	3	7281	728.1	3	1.751	3	2.031	3	30.3541	3	28.3307
25	膜下滴灌小麦－西兰花复种水肥利用效率	106.99	40.39	sandy loam	1.52	7.6	56.86	2016-2017	600	3	7	420	Drip irrigation	480	5	7	217.5	3	5367.68	3	6036.35	603.635	3	1.155	3	1.578	3	8.94613	3	12.5757
25	膜下滴灌小麦－西兰花复种水肥利用效率	106.99	40.39	sandy loam	1.52	7.6	56.86	2016-2017	600	3	7	420	Drip irrigation	480	5	7	270	3	5367.68	3	6404.35	640.435	3	1.155	3	1.508	3	8.94613	3	13.3424
25	膜下滴灌小麦－西兰花复种水肥利用效率	106.99	40.39	sandy loam	1.52	7.6	56.86	2016-2017	600	3	7	420	Drip irrigation	480	5	7	322.5	3	5367.68	3	5367.68	536.768	3	1.155	3	1.543	3	8.94613	3	11.1827
25	膜下滴灌小麦－西兰花复种水肥利用效率	106.99	40.39	sandy loam	1.52	7.6	56.86	2017-2018	600	3	7	420	Drip irrigation	480	5	7	217.5	3	3665.17	3	3567.79	356.779	3	0.764	3	1.007	3	6.10862	3	7.4329
25	膜下滴灌小麦－西兰花复种水肥利用效率	106.99	40.39	sandy loam	1.52	7.6	86	2017-2018	600	3	7	420	Drip irrigation	480	5	7	270	3	3665.17	3	4328.83	432.883	3	0.764	3	1.163	3	6.10862	3	9.0184
25	膜下滴灌小麦－西兰花复种水肥利用效率	106.99	40.39	sandy loam	1.52	7.6	86	2017-2018	600	3	7	420	Drip irrigation	480	5	7	322.5	3	3665.17	3	4532.27	453.227	3	0.764	3	1.137	3	6.10862	3	9.44223
26	不同滴灌制度对冬小麦光合特性及水分利用效率的影响	120.067	36.2667	loam	1.54		164.7	2011-2012	108	1	4	240	Drip irrigation	108	1	1	30	3	8387.25	3	6085.37	608.537	3	1.691	3	2.039	3	77.6597	3	56.346
26	不同滴灌制度对冬小麦光合特性及 水分利用效率的影响	120.067	36.2667	loam	1.54		164.7	2011-2012	108	1	4	240	Drip irrigation	108	1	2	60	3	8387.25	3	6872.94	687.294	3	1.691	3	2.048	3	77.6597	3	63.6383
26	不同滴灌制度对冬小麦光合特性及 水分利用效率的影响	120.067	36.2667	loam	1.54		164.7	2011-2012	108	1	4	240	Drip irrigation	108	1	3	90	3	8387.25	3	7735.32	773.532	3	1.691	3	2.131	3	77.6597	3	71.6233
26	不同滴灌制度对冬小麦光合特性及 水分利用效率的影响	120.067	36.2667	loam	1.54		164.7	2011-2012	108	1	4	240	Drip irrigation	108	1	4	120	3	8387.25	3	8562.67	856.267	3	1.691	3	2.223	3	77.6597	3	79.284
26	不同滴灌制度对冬小麦光合特性及 水分利用效率的影响	120.067	36.2667	loam	1.54		164.7	2011-2012	108	1	4	240	Drip irrigation	108	1	5	150	3	8387.25	3	8278.81	827.881	3	1.691	3	1.969	3	77.6597	3	76.6556
27	不同灌溉方式下氮磷钾缺施对冬小麦及水肥 利用效率影响	114.6	36.7358	loam		14	110.4	2020-2021	0	2	1	98	Drip irrigation	0	2	1	63	3	6048.5	3	6798.43	679.843
27	不同灌溉方式下氮磷钾缺施对冬小麦及水肥 利用效率影响	114.6	36.7358	loam		14	110.4	2020-2021	0	2	1	98	Drip irrigation	0	2	1	63	3	8867.69	3	9443.51	944.351
27	不同灌溉方式下氮磷钾缺施对冬小麦及水肥 利用效率影响	114.6	36.7358	loam		14	110.4	2020-2021	222.5	2	1	98	Drip irrigation	222.5	2	1	63	3	8373.85	3	8168.88	816.888					3	37.6353	3	36.7141
27	不同灌溉方式下氮磷钾缺施对冬小麦及水肥 利用效率影响	114.6	36.7358	loam		14	110.4	2020-2021	222.5	2	1	98	Drip irrigation	222.5	2	1	63	3	8561	3	8768.22	876.822					3	38.4764	3	39.4077
27	不同灌溉方式下氮磷钾缺施对冬小麦及水肥 利用效率影响	114.6	36.7358	loam		14	110.4	2020-2021	222.5	2	1	98	Drip irrigation	222.5	2	1	63	3	9333.68	3	9811.46	981.146					3	41.9491	3	44.0964
28	滴灌下肥料管理对小麦产量和碳氮足迹的影响	115.43	38.05	loam		12.4		2021-2022	330	2		300	Drip irrigation	0	0	3	135	3	9500	3	7100	200
28	滴灌下肥料管理对小麦产量和碳氮足迹的影响	115.43	38.05	loam		12.4		2021-2022	330	2		300	Drip irrigation	0	0	3	135	3	9500	3	7300	200
28	滴灌下肥料管理对小麦产量和碳氮足迹的影响	115.43	38.05	loam		12.4		2021-2022	330	2		300	Drip irrigation	210	3	3	135	3	9500	3	10300	400					3	28.7879	3	49.0476
28	滴灌下肥料管理对小麦产量和碳氮足迹的影响	115.43	38.05	loam		12.4		2021-2022	330	2		300	Drip irrigation	315	3	3	135	3	9500	3	10700	300					3	28.7879	3	33.9683
28	滴灌下肥料管理对小麦产量和碳氮足迹的影响	115.43	38.05	loam		12.4		2022-2023	330	2		300	Drip irrigation	0	0	3	135	3	9400	3	5400	300
28	滴灌下肥料管理对小麦产量和碳氮足迹的影响	115.43	38.05	loam		12.4		2022-2023	330	2		300	Drip irrigation	0	0	3	135	3	9400	3	5800	300
28	滴灌下肥料管理对小麦产量和碳氮足迹的影响	115.43	38.05	loam		12.4		2022-2023	330	2		300	Drip irrigation	210	3	3	135	3	9400	3	10900	200					3	28.4848	3	51.9048
28	滴灌下肥料管理对小麦产量和碳氮足迹的影响	115.43	38.05	loam		12.4		2022-2023	330	2		300	Drip irrigation	315	3	3	135	3	9400	3	11400	300					3	28.4848	3	36.1905
29	不同节水灌溉方式对冬小麦生长影响的研究	116.61	40.24	loam				2017-2018				375	Drip irrigation				300	3	5370	3	8400	840
29	不同节水灌溉方式对冬小麦生长影响的研究	116.61	40.24	loam				2017-2018				375	Micro-sprinkler irrigation				375	3	5370	3	6645	664.5
30	滴灌和微喷带灌溉对冬小麦生长及产量的影响	116.45	39.2167	sandy loam	1.5	11.5	88	2013-2014	225	3	4	270	Drip irrigation	162.5	3	5	255	3	6654	3	7075.5	707.55					3	29.5733	3	43.5415
30	滴灌和微喷带灌溉对冬小麦生长及产量的影响	116.45	39.2167	sandy loam	1.5	11.5	88	2013-2014	225	3	4	270	Micro-sprinkler irrigation	162.5	3	5	255	3	6654	3	7216.5	721.65					3	29.5733	3	44.4092
31	不同灌溉方式对麦田水氮利用及温室气体排放的影响	115.874	37.6225	loam	1.41	12.8	1318	2020-2021	210	2	4	350	Drip irrigation	210	2	6	300	3	7746	3	8273	827.3	3	2.25	3	2.78	3	36.8857	3	39.3952
31	不同灌溉方式对麦田水氮利用及温室气体排放的影响	115.874	37.6225	loam	1.41	12.8	1318	2020-2021	210	2	4	350	Drip irrigation	210	2	6	300	3	7746	3	8346	834.6	3	2.25	3	2.8	3	36.8857	3	39.7429
31	不同灌溉方式对麦田水氮利用及温室气体排放的影响	115.874	37.6225	loam	1.41	12.8	1318	2020-2021	210	2	4	350	Alternate irrigation in different root zones	210	2	6	150	3	7746	3	7980	798	3	2.25	3	3.37	3	36.8857	3	38
31	不同灌溉方式对麦田水氮利用及温室气体排放的影响	115.874	37.6225	loam	1.41	12.8	700	2021-2022	210	2	4	350	Drip irrigation	210	2	6	250	3	7965	3	8230	823	3	2	3	2.78	3	37.9286	3	39.1905
31	不同灌溉方式对麦田水氮利用及温室气体排放的影响	115.874	37.6225	loam	1.41	12.8	700	2021-2022	210	2	4	350	Drip irrigation	210	2	6	250	3	7965	3	8553	855.3	3	2	3	2.97	3	37.9286	3	40.7286
31	不同灌溉方式对麦田水氮利用及温室气体排放的影响	115.874	37.6225	loam	1.41	12.8	700	2021-2022	210	2	4	350	Alternate irrigation in different root zones	210	2	6	150	3	7965	3	7773	777.3	3	2	3	3.36	3	37.9286	3	37.0143
32	灌溉方式对小麦水分利用效率和产量影响的研究	115.333	37.9833	loam		14.59	112.8	2020-2021	225	2	3	180	Underground sprinkler irrigation	225	2	5	135	3	7234.57	3	7508.9	252.19	3	1.374	3	1.528	3	32.1536	3	33.3729
32	灌溉方式对小麦水分利用效率和产量影响的研究	115.333	37.9833	loam		14.59	112.8	2020-2021	225	2	3	180	Micro-sprinkler irrigation	225	2	5	135	3	7234.57	3	8108.87	677.14	3	1.374	3	1.718	3	32.1536	3	36.0394
32	灌溉方式对小麦水分利用效率和产量影响的研究	115.333	37.9833	loam		14.59	112.8	2020-2021	225	2	3	180	Drip irrigation	225	2	5	135	3	7234.57	3	7707.59	316	3	1.374	3	1.568	3	32.1536	3	34.256
32	灌溉方式对小麦水分利用效率和产量影响的研究	115.333	37.9833	loam		14.59	112.8	2020-2021	225	2	3	180	Mobile sprinkler irrigation	225	2	5	135	3	7234.57	3	8280.5	392.81	3	1.374	3	1.859	3	32.1536	3	36.8022
32	灌溉方式对小麦水分利用效率和产量影响的研究	115.333	37.9833	loam		14.59	112.8	2020-2021	225	2	2	180	Underground sprinkler irrigation	225	2	4	135	3	9595.95	3	9264.41	104.44	3	1.719	3	1.69	3	42.6487	3	41.1752
32	灌溉方式对小麦水分利用效率和产量影响的研究	115.333	37.9833	loam		14.59	146.9	2021-2022	225	2	2	180	Micro-sprinkler irrigation	225	2	4	135	3	9595.95	3	9815.99	61.67	3	1.719	3	1.868	3	42.6487	3	43.6266
32	灌溉方式对小麦水分利用效率和产量影响的研究	115.333	37.9833	loam		14.59	146.9	2021-2022	225	2	2	180	Drip irrigation	225	2	4	135	3	9595.95	3	9313.45	111.77	3	1.719	3	1.667	3	42.6487	3	41.3931
32	灌溉方式对小麦水分利用效率和产量影响的研究	115.333	37.9833	loam		14.59	146.9	2021-2022	225	2	2	180	Mobile sprinkler irrigation	225	2	4	135	3	9595.95	3	9929.69	38.4	3	1.719	3	1.948	3	42.6487	3	44.132
33	Soil moisture influences wheat yield by affecting root growth and the composition of microbial communities under drip fertigation	115.25	37.8	clay loam	1.34		137.4	2020–2021	210	2	4	315	Drip irrigation	210	2	6	158.1	3	7700	3	8300	400					3	36.6667	3	39.5238
33	Soil moisture influences wheat yield by affecting root growth and the composition of microbial communities under drip fertigation	115.25	37.8	clay loam	1.34		137.4	2020–2021	210	2	4	315	Drip irrigation	210	2	6	158.1	3	7700	3	8300	500					3	36.6667	3	39.5238
33	Soil moisture influences wheat yield by affecting root growth and the composition of microbial communities under drip fertigation	115.25	37.8	clay loam	1.34		137.4	2020–2021	210	2	4	315	Drip irrigation	210	2	6	97.6	3	7700	3	8000	600					3	36.6667	3	38.0952
33	Soil moisture influences wheat yield by affecting root growth and the composition of microbial communities under drip fertigation	115.25	37.8	clay loam	1.34		137.4	2020–2021	210	2	4	270	Drip irrigation	210	2	6	165.5	3	8000	3	8200	400					3	38.0952	3	39.0476
33	Soil moisture influences wheat yield by affecting root growth and the composition of microbial communities under drip fertigation	115.25	37.8	clay loam	1.34		129	2021–2022	210	2	4	270	Drip irrigation	210	2	6	165.5	3	8000	3	8800	300					3	38.0952	3	41.9048
33	Soil moisture influences wheat yield by affecting root growth and the composition of microbial communities under drip fertigation	115.25	37.8	clay loam	1.34		129	2021–2022	210	2	4	270	Drip irrigation	210	2	6	102.8	3	8000	3	7800	300					3	38.0952	3	37.1429
34	An alternative water-fertilizer-saving management practice for wheat-maize cropping system in the North China Plain: Based on a 4-year field study	115.7	37.8833	sandy loam	1.37	14.4		2015-2016	228	1	2	240	Drip irrigation	137	3	0	0	3	8368.42	3	6236.84	315.789	3	1.95	3	1.72	3	36.7036	3	45.5244
34	An alternative water-fertilizer-saving management practice for wheat-maize cropping system in the North China Plain: Based on a 4-year field study	115.7	37.8833	sandy loam	1.37	14.4		2015-2016	228	1	2	240	Drip irrigation	228	3	0	0	3	8368.42	3	6315.79	157.895	3	1.95	3	1.99	3	36.7036	3	27.7008
34	An alternative water-fertilizer-saving management practice for wheat-maize cropping system in the North China Plain: Based on a 4-year field study	115.7	37.8833	sandy loam	1.37	14.4		2015-2016	228	1	2	240	Drip irrigation	319	3	0	0	3	8368.42	3	6631.58	157.895	3	1.95	3	2.08	3	36.7036	3	20.7886
34	An alternative water-fertilizer-saving management practice for wheat-maize cropping system in the North China Plain: Based on a 4-year field study	115.7	37.8833	sandy loam	1.37	14.4		2015-2016	228	1	2	240	Drip irrigation	137	3	1	40	3	8368.42	3	8368.42	78.9474	3	1.95	3	2.09	3	36.7036	3	61.0834
34	An alternative water-fertilizer-saving management practice for wheat-maize cropping system in the North China Plain: Based on a 4-year field study	115.7	37.8833	sandy loam	1.37	14.4		2015-2016	228	1	2	240	Drip irrigation	228	3	1	40	3	8368.42	3	8763.16	236.842	3	1.95	3	2.28	3	36.7036	3	38.4349
34	An alternative water-fertilizer-saving management practice for wheat-maize cropping system in the North China Plain: Based on a 4-year field study	115.7	37.8833	sandy loam	1.37	14.4		2015-2016	228	1	2	240	Drip irrigation	319	3	1	40	3	8368.42	3	8447.37	236.842	3	1.95	3	2.24	3	36.7036	3	26.4808
34	An alternative water-fertilizer-saving management practice for wheat-maize cropping system in the North China Plain: Based on a 4-year field study	115.7	37.8833	sandy loam	1.37	14.4		2015-2016	228	1	2	240	Drip irrigation	137	3	2	100	3	8368.42	3	9315.79	78.9474	3	1.95	3	2.32	3	36.7036	3	67.9985
34	An alternative water-fertilizer-saving management practice for wheat-maize cropping system in the North China Plain: Based on a 4-year field study	115.7	37.8833	sandy loam	1.37	14.4		2015-2016	228	1	2	240	Drip irrigation	228	3	2	100	3	8368.42	3	9236.84	315.789	3	1.95	3	2.19	3	36.7036	3	40.5125
34	An alternative water-fertilizer-saving management practice for wheat-maize cropping system in the North China Plain: Based on a 4-year field study	115.7	37.8833	sandy loam	1.37	14.4		2015-2016	228	1	2	240	Drip irrigation	319	3	2	100	3	8368.42	3	9236.84	157.895	3	1.95	3	2.37	3	36.7036	3	28.9556
34	An alternative water-fertilizer-saving management practice for wheat-maize cropping system in the North China Plain: Based on a 4-year field study	115.7	37.8833	sandy loam	1.37	14.4		2016-2017	228	2	2	240	Drip irrigation	0	3	0	0	3	10184.2	3	7500	157.895	3	2.39	3	2.48
34	An alternative water-fertilizer-saving management practice for wheat-maize cropping system in the North China Plain: Based on a 4-year field study	115.7	37.8833	sandy loam	1.37	14.4		2016-2017	228	2	2	240	Drip irrigation	137	3	0	0	3	10184.2	3	7894.74	236.842	3	2.39	3	2.85	3	44.6676	3	57.6258
34	An alternative water-fertilizer-saving management practice for wheat-maize cropping system in the North China Plain: Based on a 4-year field study	115.7	37.8833	sandy loam	1.37	14.4		2016-2017	228	2	2	240	Drip irrigation	228	3	0	0	3	10184.2	3	7894.74	473.684	3	2.39	3	2.57	3	44.6676	3	34.626
34	An alternative water-fertilizer-saving management practice for wheat-maize cropping system in the North China Plain: Based on a 4-year field study	115.7	37.8833	sandy loam	1.37	14.4		2016-2017	228	2	2	240	Drip irrigation	0	3	1	50	3	10184.2	3	8526.32	157.895	3	2.39	3	2.46
34	An alternative water-fertilizer-saving management practice for wheat-maize cropping system in the North China Plain: Based on a 4-year field study	115.7	37.8833	sandy loam	1.37	14.4		2016-2017	228	2	2	240	Drip irrigation	137	3	1	50	3	10184.2	3	8763.16	157.895	3	2.39	3	2.54	3	44.6676	3	63.9647
34	An alternative water-fertilizer-saving management practice for wheat-maize cropping system in the North China Plain: Based on a 4-year field study	115.7	37.8833	sandy loam	1.37	14.4		2016-2017	228	2	2	240	Drip irrigation	228	3	1	50	3	10184.2	3	9315.79	315.789	3	2.39	3	3.05	3	44.6676	3	40.8587
34	An alternative water-fertilizer-saving management practice for wheat-maize cropping system in the North China Plain: Based on a 4-year field study	115.7	37.8833	sandy loam	1.37	14.4		2016-2017	228	2	2	240	Drip irrigation	0	3	2	110	3	10184.2	3	9078.95	394.737	3	2.39	3	2.7
34	An alternative water-fertilizer-saving management practice for wheat-maize cropping system in the North China Plain: Based on a 4-year field study	115.7	37.8833	sandy loam	1.37	14.4		2016-2017	228	2	2	240	Drip irrigation	137	3	2	110	3	10184.2	3	9947.37	157.895	3	2.39	3	2.5	3	44.6676	3	72.6085
34	An alternative water-fertilizer-saving management practice for wheat-maize cropping system in the North China Plain: Based on a 4-year field study	115.7	37.8833	sandy loam	1.37	14.4		2016-2017	228	2	2	240	Drip irrigation	228	3	2	110	3	10184.2	3	10184.2	157.895	3	2.39	3	2.92	3	44.6676	3	44.6676
34	An alternative water-fertilizer-saving management practice for wheat-maize cropping system in the North China Plain: Based on a 4-year field study	115.7	37.8833	sandy loam	1.37	14.4		2017-2018	228	2	2	240	Drip irrigation	0	3	0	0	3	6145.45	3	3854.55	290.909	3	1.41	3	1.38
34	An alternative water-fertilizer-saving management practice for wheat-maize cropping system in the North China Plain: Based on a 4-year field study	115.7	37.8833	sandy loam	1.37	14.4		2017-2018	228	2	2	240	Drip irrigation	137	3	0	0	3	6145.45	3	4836.36	218.182	3	1.41	3	1.96	3	26.9537	3	35.3019
34	An alternative water-fertilizer-saving management practice for wheat-maize cropping system in the North China Plain: Based on a 4-year field study	115.7	37.8833	sandy loam	1.37	14.4		2017-2018	228	2	2	240	Drip irrigation	228	3	0	0	3	6145.45	3	5127.27	181.818	3	1.41	3	1.95	3	26.9537	3	22.488
34	An alternative water-fertilizer-saving management practice for wheat-maize cropping system in the North China Plain: Based on a 4-year field study	115.7	37.8833	sandy loam	1.37	14.4		2017-2018	228	2	2	240	Drip irrigation	0	3	1	40	3	6145.45	3	4072.73	327.273	3	1.41	3	1.14
34	An alternative water-fertilizer-saving management practice for wheat-maize cropping system in the North China Plain: Based on a 4-year field study	115.7	37.8833	sandy loam	1.37	14.4		2017-2018	228	2	2	240	Drip irrigation	137	3	1	40	3	6145.45	3	6036.36	254.545	3	1.41	3	1.65	3	26.9537	3	44.061
34	An alternative water-fertilizer-saving management practice for wheat-maize cropping system in the North China Plain: Based on a 4-year field study	115.7	37.8833	sandy loam	1.37	14.4		2017-2018	228	2	2	240	Drip irrigation	228	3	1	40	3	6145.45	3	6363.64	181.818	3	1.41	3	1.76	3	26.9537	3	27.9107
34	An alternative water-fertilizer-saving management practice for wheat-maize cropping system in the North China Plain: Based on a 4-year field study	115.7	37.8833	sandy loam	1.37	14.4		2017-2018	228	2	2	240	Drip irrigation	0	3	2	100	3	6145.45	3	3636.36	145.455	3	1.41	3	1.05
34	An alternative water-fertilizer-saving management practice for wheat-maize cropping system in the North China Plain: Based on a 4-year field study	115.7	37.8833	sandy loam	1.37	14.4		2017-2018	228	2	2	240	Drip irrigation	137	3	2	100	3	6145.45	3	6000	109.091	3	1.41	3	1.45	3	26.9537	3	43.7956
34	An alternative water-fertilizer-saving management practice for wheat-maize cropping system in the North China Plain: Based on a 4-year field study	115.7	37.8833	sandy loam	1.37	14.4		2017-2018	228	2	2	240	Drip irrigation	228	3	2	100	3	6145.45	3	5709.09	436.364	3	1.41	3	1.61	3	26.9537	3	25.0399
34	An alternative water-fertilizer-saving management practice for wheat-maize cropping system in the North China Plain: Based on a 4-year field study	115.7	37.8833	sandy loam	1.37	14.4		2018-2019	228	2	2	240	Drip irrigation	0	3	0	0	3	8654.55	3	4145.45	181.818	3	1.75	3	1.05
34	An alternative water-fertilizer-saving management practice for wheat-maize cropping system in the North China Plain: Based on a 4-year field study	115.7	37.8833	sandy loam	1.37	14.4		2018-2019	228	2	2	240	Drip irrigation	137	3	0	0	3	8654.55	3	4800	436.364	3	1.75	3	1.48	3	37.9585	3	35.0365
34	An alternative water-fertilizer-saving management practice for wheat-maize cropping system in the North China Plain: Based on a 4-year field study	115.7	37.8833	sandy loam	1.37	14.4		2018-2019	228	2	2	240	Drip irrigation	228	3	0	0	3	8654.55	3	5345.45	109.091	3	1.75	3	1.6	3	37.9585	3	23.445
34	An alternative water-fertilizer-saving management practice for wheat-maize cropping system in the North China Plain: Based on a 4-year field study	115.7	37.8833	sandy loam	1.37	14.4		2018-2019	228	2	2	240	Drip irrigation	0	3	1	55	3	8654.55	3	5272.73	290.909	3	1.75	3	1.3
34	An alternative water-fertilizer-saving management practice for wheat-maize cropping system in the North China Plain: Based on a 4-year field study	115.7	37.8833	sandy loam	1.37	14.4		2018-2019	228	2	2	240	Drip irrigation	137	3	1	55	3	8654.55	3	6690.91	690.909	3	1.75	3	1.79	3	37.9585	3	48.8388
34	An alternative water-fertilizer-saving management practice for wheat-maize cropping system in the North China Plain: Based on a 4-year field study	115.7	37.8833	sandy loam	1.37	14.4		2018-2019	228	2	2	240	Drip irrigation	228	3	1	55	3	8654.55	3	6872.73	145.455	3	1.75	3	1.9	3	37.9585	3	30.1435
34	An alternative water-fertilizer-saving management practice for wheat-maize cropping system in the North China Plain: Based on a 4-year field study	115.7	37.8833	sandy loam	1.37	14.4		2018-2019	228	2	2	240	Drip irrigation	0	3	2	120	3	8654.55	3	5454.55	400	3	1.75	3	1.37
34	An alternative water-fertilizer-saving management practice for wheat-maize cropping system in the North China Plain: Based on a 4-year field study	115.7	37.8833	sandy loam	1.37	14.4		2018-2019	228	2	2	240	Drip irrigation	137	3	2	120	3	8654.55	3	5745.45	363.636	3	1.75	3	1.45	3	37.9585	3	41.9376
34	An alternative water-fertilizer-saving management practice for wheat-maize cropping system in the North China Plain: Based on a 4-year field study	115.7	37.8833	sandy loam	1.37	14.4		2018-2019	228	2	2	240	Drip irrigation	228	3	2	120	3	8654.55	3	6800	145.455	3	1.75	3	1.84	3	37.9585	3	29.8246
35	Impacts of Irrigation Managements on Soil CO2 Emission and Soil CH4 Uptake of Winter Wheat Field in the North China Plain	113.75	35.1333	sandy loam	1.6	20.1	65	2016-2017	258	3	3	180	Drip irrigation	258	3	4	120	3	8300	3	8500	0	3	1.8	3	2	3	32.1705	3	32.9457
35	Impacts of Irrigation Managements on Soil CO2 Emission and Soil CH4 Uptake of Winter Wheat Field in the North China Plain	113.75	35.1333	sandy loam	1.6	20.1	65	2016-2017	258	3	4	240	Drip irrigation	258	3	5	150	3	9100	3	9700	0	3	1.8	3	2	3	35.2713	3	37.5969
35	Impacts of Irrigation Managements on Soil CO2 Emission and Soil CH4 Uptake of Winter Wheat Field in the North China Plain	113.75	35.1333	sandy loam	1.6	20.1	65	2016-2017	258	3	5	300	Drip irrigation	258	3	6	180	3	8900	3	9400	100	3	1.8	3	1.9	3	34.4961	3	36.4341
35	Impacts of Irrigation Managements on Soil CO2 Emission and Soil CH4 Uptake of Winter Wheat Field in the North China Plain	113.75	35.1333	sandy loam	1.6	20.1	65	2016-2017	258	3	3	180	Micro-sprinkler irrigation	258	3	4	120	3	8300	3	8600	0	3	1.8	3	1.9	3	32.1705	3	33.3333
35	Impacts of Irrigation Managements on Soil CO2 Emission and Soil CH4 Uptake of Winter Wheat Field in the North China Plain	113.75	35.1333	sandy loam	1.6	20.1	65	2016-2017	258	3	4	240	Micro-sprinkler irrigation	258	3	5	150	3	9100	3	9200	0	3	1.8	3	2	3	35.2713	3	35.6589
35	Impacts of Irrigation Managements on Soil CO2 Emission and Soil CH4 Uptake of Winter Wheat Field in the North China Plain	113.75	35.1333	sandy loam	1.6	20.1	65	2016-2017	258	3	5	300	Micro-sprinkler irrigation	258	3	6	180	3	8900	3	9100	0	3	1.8	3	1.9	3	34.4961	3	35.2713
35	Impacts of Irrigation Managements on Soil CO2 Emission and Soil CH4 Uptake of Winter Wheat Field in the North China Plain	113.75	35.1333	sandy loam	1.6	20.1	65	2017-2018	258	3	1	60	Drip irrigation	258	3	3	90	3	7100	3	8200	400	3	1.7	3	2	3	27.5194	3	31.7829
35	Impacts of Irrigation Managements on Soil CO2 Emission and Soil CH4 Uptake of Winter Wheat Field in the North China Plain	113.75	35.1333	sandy loam	1.6	20.1	65	2017-2018	258	3	2	120	Drip irrigation	258	3	4	120	3	9100	3	9700	300	3	1.7	3	1.9	3	35.2713	3	37.5969
35	Impacts of Irrigation Managements on Soil CO2 Emission and Soil CH4 Uptake of Winter Wheat Field in the North China Plain	113.75	35.1333	sandy loam	1.6	20.1	65	2017-2018	258	3	3	180	Drip irrigation	258	3	5	150	3	8800	3	9300	200	3	1.7	3	1.8	3	34.1085	3	36.0465
35	Impacts of Irrigation Managements on Soil CO2 Emission and Soil CH4 Uptake of Winter Wheat Field in the North China Plain	113.75	35.1333	sandy loam	1.6	19.9	222	2017-2018	258	3	1	60	Micro-sprinkler irrigation	258	3	3	90	3	7100	3	7900	0	3	1.7	3	1.8	3	27.5194	3	30.6202
35	Impacts of Irrigation Managements on Soil CO2 Emission and Soil CH4 Uptake of Winter Wheat Field in the North China Plain	113.75	35.1333	sandy loam	1.6	19.9	222	2017-2018	258	3	2	120	Micro-sprinkler irrigation	258	3	4	120	3	9100	3	9000	0	3	1.7	3	1.8	3	35.2713	3	34.8837
35	Impacts of Irrigation Managements on Soil CO2 Emission and Soil CH4 Uptake of Winter Wheat Field in the North China Plain	113.75	35.1333	sandy loam	1.6	19.9	222	2017-2018	258	3	3	180	Micro-sprinkler irrigation	258	3	5	150	3	8800	3	8900	0	3	1.7	3	1.7	3	34.1085	3	34.4961
36	The impacts of irrigation methods and regimes on the water and nitrogen utilization efficiency in subsoiling wheat fields	114.333	35.25	silt loam	1.51	14	175	2020-2021	240	3	4	270	Drip irrigation	240	3	3	90	3	8185	3	9720	972	3	1.74	3	2.25	3	34.1042	3	40.5
36	The impacts of irrigation methods and regimes on the water and nitrogen utilization efficiency in subsoiling wheat fields	114.333	35.25	silt loam	1.51	14	175	2020-2021	240	3	4	270	Drip irrigation	240	3	2	60	3	8185	3	10271	1027.1	3	1.74	3	2.43	3	34.1042	3	42.7958
36	The impacts of irrigation methods and regimes on the water and nitrogen utilization efficiency in subsoiling wheat fields	114.333	35.25	silt loam	1.51	14	175	2020-2021	240	3	4	270	Drip irrigation	240	3	1	30	3	8185	3	8855	885.5	3	1.74	3	2.15	3	34.1042	3	36.8958
36	The impacts of irrigation methods and regimes on the water and nitrogen utilization efficiency in subsoiling wheat fields	114.333	35.25	silt loam	1.51	14	175	2020-2021	240	3	4	270	Micro-sprinkler irrigation	240	3	3	135	3	8185	3	8974	897.4	3	1.74	3	1.99	3	34.1042	3	37.3917
36	The impacts of irrigation methods and regimes on the water and nitrogen utilization efficiency in subsoiling wheat fields	114.333	35.25	silt loam	1.51	14	175	2020-2021	240	3	4	270	Micro-sprinkler irrigation	240	3	2	90	3	8185	3	9095	909.5	3	1.74	3	2.07	3	34.1042	3	37.8958
36	The impacts of irrigation methods and regimes on the water and nitrogen utilization efficiency in subsoiling wheat fields	114.333	35.25	silt loam	1.51	14	175	2020-2021	240	3	4	270	Micro-sprinkler irrigation	240	3	1	45	3	8185	3	7961	796.1	3	1.74	3	1.89	3	34.1042	3	33.1708
36	The impacts of irrigation methods and regimes on the water and nitrogen utilization efficiency in subsoiling wheat fields	114.333	35.25	silt loam	1.51	14	175	2021-2022	240	3	4	360	Drip irrigation	240	3	3	90	3	8278	3	9106	910.6	3	1.76	3	2.15	3	34.4917	3	37.9417
36	The impacts of irrigation methods and regimes on the water and nitrogen utilization efficiency in subsoiling wheat fields	114.333	35.25	silt loam	1.51	14		2021-2022	240	3	4	360	Drip irrigation	240	3	2	60	3	8278	3	9145	914.5	3	1.76	3	2.29	3	34.4917	3	38.1042
36	The impacts of irrigation methods and regimes on the water and nitrogen utilization efficiency in subsoiling wheat fields	114.333	35.25	silt loam	1.51	14		2021-2022	240	3	4	360	Drip irrigation	240	3	1	30	3	8278	3	7141	714.1	3	1.76	3	1.92	3	34.4917	3	29.7542
36	The impacts of irrigation methods and regimes on the water and nitrogen utilization efficiency in subsoiling wheat fields	114.333	35.25	silt loam	1.51	14		2021-2022	240	3	4	360	Micro-sprinkler irrigation	240	3	3	135	3	8278	3	8504	850.4	3	1.76	3	1.98	3	34.4917	3	35.4333
36	The impacts of irrigation methods and regimes on the water and nitrogen utilization efficiency in subsoiling wheat fields	114.333	35.25	silt loam	1.51	14		2021-2022	240	3	4	360	Micro-sprinkler irrigation	240	3	2	90	3	8278	3	8559	855.9	3	1.76	3	2.05	3	34.4917	3	35.6625
36	The impacts of irrigation methods and regimes on the water and nitrogen utilization efficiency in subsoiling wheat fields	114.333	35.25	silt loam	1.51	14		2021-2022	240	3	4	360	Micro-sprinkler irrigation	240	3	1	45	3	8278	3	7725	772.5	3	1.76	3	1.88	3	34.4917	3	32.1875
36	The impacts of irrigation methods and regimes on the water and nitrogen utilization efficiency in subsoiling wheat fields	114.333	35.25	silt loam	1.51	14			240	3	4	270	Drip irrigation	240	3	3	90	3	8903	3	8946	894.6	3	1.75	3	2.2	3	37.0958	3	37.275
36	The impacts of irrigation methods and regimes on the water and nitrogen utilization efficiency in subsoiling wheat fields	114.333	35.25	silt loam	1.51	14			240	3	4	270	Drip irrigation	240	3	2	60	3	8903	3	7969	796.9	3	1.75	3	2.32	3	37.0958	3	33.2042
36	The impacts of irrigation methods and regimes on the water and nitrogen utilization efficiency in subsoiling wheat fields	114.333	35.25	silt loam	1.51	14		2022-2023	240	3	4	270	Drip irrigation	240	3	1	30	3	8903	3	8897	889.7	3	1.75	3	2.01	3	37.0958	3	37.0708
36	The impacts of irrigation methods and regimes on the water and nitrogen utilization efficiency in subsoiling wheat fields	114.333	35.25	silt loam	1.51	14		2022-2023	240	3	4	270	Micro-sprinkler irrigation	240	3	3	135	3	8903	3	8618	861.8	3	1.75	3	2.05	3	37.0958	3	35.9083
36	The impacts of irrigation methods and regimes on the water and nitrogen utilization efficiency in subsoiling wheat fields	114.333	35.25	silt loam	1.51	14		2022-2023	240	3	4	270	Micro-sprinkler irrigation	240	3	2	90	3	8903	3	7452	745.2	3	1.75	3	2.09	3	37.0958	3	31.05
36	The impacts of irrigation methods and regimes on the water and nitrogen utilization efficiency in subsoiling wheat fields	114.333	35.25	silt loam	1.51	14		2022-2023	240	3	4	270	Micro-sprinkler irrigation	240	3	1	45	3	8903	3	8277	827.7	3	1.75	3	1.91	3	37.0958	3	34.4875
37	Efficient Irrigation Methods and Optimal Nitrogen Dose to Enhance Wheat Yield, Inputs Efficiency and Economic Benefits in the North China Plain	117.067	32.88	loam	1.25	15.2	<492	2018–2019	200	2		200	Drip irrigation	200	2		等量	3	4936.94	3	5477.48	234.234	3	1.17699	3	1.30531	3	24.6847	3	27.3874
37	Efficient Irrigation Methods and Optimal Nitrogen Dose to Enhance Wheat Yield, Inputs Efficiency and Economic Benefits in the North China Plain	117.067	32.88	loam	1.25	15.2	<492	2018–2019	200	2		200	Micro-sprinkler irrigation	200	2		等量	3	4936.94	3	5513.51	198.198	3	1.17699	3	1.31858	3	24.6847	3	27.5676
37	Efficient Irrigation Methods and Optimal Nitrogen Dose to Enhance Wheat Yield, Inputs Efficiency and Economic Benefits in the North China Plain	117.067	32.88	loam	1.25	15.2	<492	2018–2019	200	2		200	Drip irrigation	200	2		等量	3	5477.48	3	5855.86	216.216	3	1.24779	3	1.34071	3	27.3874	3	29.2793
37	Efficient Irrigation Methods and Optimal Nitrogen Dose to Enhance Wheat Yield, Inputs Efficiency and Economic Benefits in the North China Plain	117.067	32.88	loam	1.25	15.2	<492	2019–2020	200	2		200	Micro-sprinkler irrigation	200	2		等量	3	5477.48	3	6054.05	144.144	3	1.24779	3	1.39381	3	27.3874	3	30.2703
38	Response of greenhouse gases emissions and yields to irrigation and straw practices in wheat-maize cropping system	115.874	37.6225	silt loam	1.34	21.2	139.2	2020-2021	210	2	3	315	Drip irrigation	210	2	5	158.1	3	7491.53	3	7525.42	576.271					3	35.6739	3	35.8354
38	Response of greenhouse gases emissions and yields to irrigation and straw practices in wheat-maize cropping system	115.874	37.6225	silt loam	1.34	21.2	139.2	2020-2021	210	2	3	315	Drip irrigation	210	2	5	158.1	3	7491.53	3	7830.51	254.237					3	35.6739	3	37.2881
38	Response of greenhouse gases emissions and yields to irrigation and straw practices in wheat-maize cropping system	115.874	37.6225	silt loam	1.34	21.2	139.2	2020-2021	210	2	3	315	Alternate irrigation in different root zones	210	2	5	97.7	3	7491.53	3	7423.73	169.492					3	35.6739	3	35.3511
38	Response of greenhouse gases emissions and yields to irrigation and straw practices in wheat-maize cropping system	115.874	37.6225	silt loam	1.34	21.2	139.2	2020-2021	210	2	3	315	Drip irrigation	210	2	5	158.1	3	7372.88	3	7406.78	84.7458					3	35.109	3	35.2704
38	Response of greenhouse gases emissions and yields to irrigation and straw practices in wheat-maize cropping system	115.874	37.6225	silt loam	1.34	21.2	139.2	2020-2021	210	2	3	315	Drip irrigation	210	2	5	158.1	3	7372.88	3	7474.58	677.966					3	35.109	3	35.5932
38	Response of greenhouse gases emissions and yields to irrigation and straw practices in wheat-maize cropping system	115.874	37.6225	silt loam	1.34	21.2	139.2	2020-2021	210	2	3	315	Alternate irrigation in different root zones	210	2	5	97.7	3	7372.88	3	7423.73	169.492					3	35.109	3	35.3511
39	Sub-surface drip irrigation reduced N2O emissions via inhibiting denitrification pathways in northern China	115.25	37.8	loam	1.34		137.4	2020-2021	220	2	4	360	Drip irrigation	220	2	6	210	3	7746.2	3	8272.5	370.1	3	2.46	3	5.23	3	35.21	3	37.6023
39	Sub-surface drip irrigation reduced N2O emissions via inhibiting denitrification pathways in northern China	115.25	37.8	loam	1.34		137.4	2020-2021	220	2	4	360	Drip irrigation	220	2	6	210	3	7746.2	3	8346.3	474.2	3	2.46	3	5.28	3	35.21	3	37.9377
39	Sub-surface drip irrigation reduced N2O emissions via inhibiting denitrification pathways in northern China	115.25	37.8	loam	1.34		137.4	2020-2021	220	2	4	360	Alternate irrigation in different root zones	220	2	6	132	3	7746.2	3	7980	587	3	2.46	3	8.17	3	35.21	3	36.2727
39	Sub-surface drip irrigation reduced N2O emissions via inhibiting denitrification pathways in northern China	115.25	37.8	loam	1.34		129	2021-2022	220	2	3	360	Drip irrigation	220	2	6	210	3	7965.4	3	8187.7	386.2	3	2.95	3	4.94	3	36.2064	3	37.2168
39	Sub-surface drip irrigation reduced N2O emissions via inhibiting denitrification pathways in northern China	115.25	37.8	loam	1.34		129	2021-2022	220	2	3	360	Drip irrigation	220	2	6	210	3	7965.4	3	8759.3	330.1	3	2.95	3	5.29	3	36.2064	3	39.815
39	Sub-surface drip irrigation reduced N2O emissions via inhibiting denitrification pathways in northern China	115.25	37.8	loam	1.34		129	2021-2022	220	2	3	360	Alternate irrigation in different root zones	220	2	6	132	3	7965.4	3	7772.6	327.1	3	2.95	3	7.56	3	36.2064	3	35.33
40	Drip Fertigation Enhances the Responses of Grain Yield and Quality to Nitrogen Topdressing Rate in Irrigated Winter Wheat in North China	111.733	35.7167	silty clay loam		10.2	152.8	2021-2022	0	2	4	240	Drip irrigation	0	2	4	180	3	11660	3	11870	1187
40	Drip Fertigation Enhances the Responses of Grain Yield and Quality to Nitrogen Topdressing Rate in Irrigated Winter Wheat in North China	111.733	35.7167	silty clay loam		10.2	152.8	2021-2022	150	2	4	240	Drip irrigation	150	2	4	180	3	12070	3	12180	1218					3	80.4667	3	81.2
40	Drip Fertigation Enhances the Responses of Grain Yield and Quality to Nitrogen Topdressing Rate in Irrigated Winter Wheat in North China	111.733	35.7167	silty clay loam		10.2	152.8	2021-2022	190	2	4	240	Drip irrigation	190	2	4	180	3	12530	3	12730	1273					3	65.9474	3	67
40	Drip Fertigation Enhances the Responses of Grain Yield and Quality to Nitrogen Topdressing Rate in Irrigated Winter Wheat in North China	111.733	35.7167	silty clay loam		10.2	152.8	2021-2022	230	2	4	240	Drip irrigation	230	2	4	180	3	12810	3	13170	1317					3	55.6957	3	57.2609
40	Drip Fertigation Enhances the Responses of Grain Yield and Quality to Nitrogen Topdressing Rate in Irrigated Winter Wheat in North China	111.733	35.7167	silty clay loam		10.2	152.8	2021-2022	270	2	4	240	Drip irrigation	270	2	4	180	3	12910	3	13610	1361					3	47.8148	3	50.4074
40	Drip Fertigation Enhances the Responses of Grain Yield and Quality to Nitrogen Topdressing Rate in Irrigated Winter Wheat in North China	111.733	35.7167	silty clay loam		10.2	152.8	2021-2022	310	2	4	240	Drip irrigation	310	2	4	180	3	12940	3	14030	1403					3	41.7419	3	45.2581
40	Drip Fertigation Enhances the Responses of Grain Yield and Quality to Nitrogen Topdressing Rate in Irrigated Winter Wheat in North China	111.733	35.7167	silty clay loam		9.1	214.7	2022-2023	0	2	3	180	Drip irrigation	0	2	3	140	3	11040	3	11240	1124
40	Drip Fertigation Enhances the Responses of Grain Yield and Quality to Nitrogen Topdressing Rate in Irrigated Winter Wheat in North China	111.733	35.7167	silty clay loam		9.1	214.7	2022-2023	150	2	3	180	Drip irrigation	150	2	3	140	3	11490	3	11710	1171					3	76.6	3	78.0667
40	Drip Fertigation Enhances the Responses of Grain Yield and Quality to Nitrogen Topdressing Rate in Irrigated Winter Wheat in North China	111.733	35.7167	silty clay loam		9.1	214.7	2022-2023	190	2	3	180	Drip irrigation	190	2	3	140	3	11910	3	12090	1209					3	62.6842	3	63.6316
40	Drip Fertigation Enhances the Responses of Grain Yield and Quality to Nitrogen Topdressing Rate in Irrigated Winter Wheat in North China	111.733	35.7167	silty clay loam		9.1	214.7	2022-2023	230	2	3	180	Drip irrigation	230	2	3	140	3	12230	3	12540	1254					3	53.1739	3	54.5217
40	Drip Fertigation Enhances the Responses of Grain Yield and Quality to Nitrogen Topdressing Rate in Irrigated Winter Wheat in North China	111.733	35.7167	silty clay loam		9.1	214.7	2022-2023	270	2	3	180	Drip irrigation	270	2	3	140	3	12340	3	13030	1303					3	45.7037	3	48.2593
40	Drip Fertigation Enhances the Responses of Grain Yield and Quality to Nitrogen Topdressing Rate in Irrigated Winter Wheat in North China	111.733	35.7167	silty clay loam		9.1	214.7	2022-2023	310	2	3	180	Drip irrigation	310	2	3	140	3	12410	3	13500	1350					3	40.0323	3	43.5484
41	Wheat Yield, Biomass, and Radiation Interception and Utilization Under Conservation Tillage: Greater Response to Drip Fertigation Compared to Intensive Tillage	118.417	34.7	Silty clay loam		10.93	407.9	2022-2023	250	2	3	180	Drip irrigation	250	5	5	180	4	8200	4	10360	1036					4	32.8	4	41.44
41	Wheat Yield, Biomass, and Radiation Interception and Utilization Under Conservation Tillage: Greater Response to Drip Fertigation Compared to Intensive Tillage	118.417	34.7	Silty clay loam		10.93	407.9	2022-2023	250	2	3	180	Drip irrigation	250	5	5	180	4	9090	4	10440	1044					4	36.36	4	41.76
41	Wheat Yield, Biomass, and Radiation Interception and Utilization Under Conservation Tillage: Greater Response to Drip Fertigation Compared to Intensive Tillage	118.417	34.7	Silty clay loam		10.93	407.9	2022-2023	250	2	3	180	Drip irrigation	250	5	5	180	4	10240	4	11370	1137					4	40.96	4	45.48
41	Wheat Yield, Biomass, and Radiation Interception and Utilization Under Conservation Tillage: Greater Response to Drip Fertigation Compared to Intensive Tillage	118.417	34.7	Silty clay loam		10.74	221.9	2023-2024	250	2	6	360	Drip irrigation	250	5	6	210	4	7510	4	9650	965					4	30.04	4	38.6
41	Wheat Yield, Biomass, and Radiation Interception and Utilization Under Conservation Tillage: Greater Response to Drip Fertigation Compared to Intensive Tillage	118.417	34.7	Silty clay loam		10.74	221.9	2023-2024	250	2	6	360	Drip irrigation	250	5	6	210	4	8430	4	9700	970					4	33.72	4	38.8
41	Wheat Yield, Biomass, and Radiation Interception and Utilization Under Conservation Tillage: Greater Response to Drip Fertigation Compared to Intensive Tillage	118.417	34.7	Silty clay loam		10.74	221.9	2023-2024	250	2	6	360	Drip irrigation	250	5	6	210	4	9490	4	10620	1062					4	37.96	4	42.48
42	Regulation effects of irrigation methods and nitrogen application on soil water, nitrate, and wheat growth and development	111.515	36.1067	loam		13.1	143.2	2016-2017	225	2	2	337.5	Micro-sprinkler irrigation	225	2	4	180	3	6954	3	7322	186	3	1.179	3	1.653	3	30.9067	3	32.5422
42	Regulation effects of irrigation methods and nitrogen application on soil water, nitrate, and wheat growth and development	111.515	36.1067	loam		13.1	143.2	2016-2017	225	2	2	337.5	Micro-sprinkler irrigation	225	3	4	180	3	6954	3	7555	91	3	1.179	3	1.854	3	30.9067	3	33.5778
42	Regulation effects of irrigation methods and nitrogen application on soil water, nitrate, and wheat growth and development	111.515	36.1067	loam		13.1	143.2	2016-2017	225	2	2	337.5	Drip irrigation	225	2	4	180	3	6954	3	7046	96	3	1.179	3	1.553	3	30.9067	3	31.3156
42	Regulation effects of irrigation methods and nitrogen application on soil water, nitrate, and wheat growth and development	111.515	36.1067	loam		13.1	143.2	2016-2017	225	2	2	337.5	Drip irrigation	225	3	4	180	3	6954	3	7164	118	3	1.179	3	1.648	3	30.9067	3	31.84
43	Responses of soil microbial community characteristics and enzyme activities to different irrigation modes over four wheat-maize rotation seasons	114.56	35.03	silt loam	1.42	14		2018-2019	180	2	5	100	Drip irrigation	180	2	5	100	3	5183.1	3	6309.86	338.028					3	28.795	3	35.0548
43	Responses of soil microbial community characteristics and enzyme activities to different irrigation modes over four wheat-maize rotation seasons	114.56	35.03	silt loam	1.42	14		2018-2019	180	2	5	175	Drip irrigation	180	2	5	175	3	6422.54	3	7774.65	450.704					3	35.6808	3	43.1925
43	Responses of soil microbial community characteristics and enzyme activities to different irrigation modes over four wheat-maize rotation seasons	114.56	35.03	silt loam	1.42	14		2018-2019	180	2	5	250	Drip irrigation	180	2	5	250	3	8450.7	3	8901.41	338.028					3	46.9484	3	49.4523
43	Responses of soil microbial community characteristics and enzyme activities to different irrigation modes over four wheat-maize rotation seasons	114.56	35.03	silt loam	1.42	14		2018-2019	180	2	5	325	Drip irrigation	180	2	5	325	3	8901.41	3	9126.76	338.028					3	49.4523	3	50.7042
	Responses of soil microbial community characteristics and enzyme activities to different irrigation modes over four wheat-maize rotation seasons	114.56	35.03	silt loam	1.42	14		2019-2020	180	2	6	120	Drip irrigation	180	2	6	120	3	3943.66	3	5521.13	225.352					3	21.9092	3	30.6729
43	Responses of soil microbial community characteristics and enzyme activities to different irrigation modes over four wheat-maize rotation seasons	114.56	35.03	silt loam	1.42	14		2019-2020	180	2	6	210	Drip irrigation	180	2	6	210	3	5070.42	3	6647.89	225.352					3	28.169	3	36.9327
43	Responses of soil microbial community characteristics and enzyme activities to different irrigation modes over four wheat-maize rotation seasons	114.56	35.03	silt loam	1.42	14		2019-2020	180	2	6	300	Drip irrigation	180	2	6	300	3	9126.76	3	9915.49	1126.76					3	50.7042	3	55.0861
43	Responses of soil microbial community characteristics and enzyme activities to different irrigation modes over four wheat-maize rotation seasons	114.56	35.03	silt loam	1.42	14		2019-2020	180	2	6	390	Drip irrigation	180	2	6	390	3	9915.49	3	9690.14	450.704					3	55.0861	3	53.8341
44	Mitigation of greenhouse gas emissions through optimized irrigation and nitrogen fertilization in intensively managed wheat-maize production	118.178	37.1	loam	1.4	12.5		2015-2016	270	2	4	440	Drip irrigation	270	5	5	165	3	15400	3	15600	200	3	2.8	3	5.26	3	57.037	3	57.7778
44	Mitigation of greenhouse gas emissions through optimized irrigation and nitrogen fertilization in intensively managed wheat-maize production	118.178	37.1	loam	1.4	12.5		2015-2016	270	2	4	440	Drip irrigation	189.2	5	5	165	3	15400	3	16100	1100	3	2.8	3	5.44	3	57.037	3	85.0951
44	Mitigation of greenhouse gas emissions through optimized irrigation and nitrogen fertilization in intensively managed wheat-maize production	118.178	37.1	loam	1.4	12.5		2015-2016	270	2	4	440	Drip irrigation	0		5	165	3	15400	3	12000	700	3	2.8	3	4.04
45	Effects of Reducing Nitrogen Application Rate under Different Irrigation Methods on Grain Yield, Water and Nitrogen Utilization in Winter Wheat	116.623	37.6839	loam	1.43		95.5	2016-2017	150	2	2	120	Micro-sprinkler irrigation	150	2	4	120	3	7769.6	3	8882.7	102.9	3	1.88679	3	2.15094	3	51.7973	3	59.218
45	Effects of Reducing Nitrogen Application Rate under Different Irrigation Methods on Grain Yield, Water and Nitrogen Utilization in Winter Wheat	116.623	37.6839	loam	1.43		95.5	2016-2017	195	2	2	120	Micro-sprinkler irrigation	195	2	4	120	3	8503.7	3	9786.4	120.3	3	1.9434	3	2.30189	3	43.6087	3	50.1867
45	Effects of Reducing Nitrogen Application Rate under Different Irrigation Methods on Grain Yield, Water and Nitrogen Utilization in Winter Wheat	116.623	37.6839	loam	1.43		95.5	2016-2017	150	2	2	120	Drip irrigation	150	2	4	120	3	7769.6	3	8366	99.9	3	1.88679	3	2.01887	3	51.7973	3	55.7733
45	Effects of Reducing Nitrogen Application Rate under Different Irrigation Methods on Grain Yield, Water and Nitrogen Utilization in Winter Wheat	116.623	37.6839	loam	1.43		95.5	2016-2017	195	2	2	120	Drip irrigation	195	2	4	120	3	8503.7	3	9111.5	87.8	3	1.9434	3	2.10377	3	43.6087	3	46.7256
45	Effects of Reducing Nitrogen Application Rate under Different Irrigation Methods on Grain Yield, Water and Nitrogen Utilization in Winter Wheat	116.623	37.6839	loam	1.43		158.6	2017-2018	150	2	2	120	Micro-sprinkler irrigation	150	2	4	120	3	6658.2	3	6905	35.2	3	1.65094	3	1.72642	3	44.388	3	46.0333
45	Effects of Reducing Nitrogen Application Rate under Different Irrigation Methods on Grain Yield, Water and Nitrogen Utilization in Winter Wheat	116.623	37.6839	loam	1.43		158.6	2017-2018	195	2	2	120	Micro-sprinkler irrigation	195	2	4	120	3	6940.2	3	7710.7	34.9	3	1.63208	3	1.84906	3	35.5908	3	39.5421
45	Effects of Reducing Nitrogen Application Rate under Different Irrigation Methods on Grain Yield, Water and Nitrogen Utilization in Winter Wheat	116.623	37.6839	loam	1.43		158.6	2017-2018	150	2	2	120	Drip irrigation	150	2	4	120	3	6658.2	3	6881.5	66.7	3	1.65094	3	1.69811	3	44.388	3	45.8767
45	Effects of Reducing Nitrogen Application Rate under Different Irrigation Methods on Grain Yield, Water and Nitrogen Utilization in Winter Wheat	116.623	37.6839	loam	1.43		158.6	2017-2018	195	2	2	120	Drip irrigation	195	2	4	120	3	6940.2	3	7279.6	89.9	3	1.63208	3	1.72642	3	35.5908	3	37.3313
46	The water-saving potential of using micro-sprinkling irrigation for winter wheat production on the North China Plain	115.183	38.5833	loam		12.8	138.4	2012-2013	238.2	2	2	150	Micro-sprinkler irrigation	238.2	3	3	90	3	8056.5	3	8235.2	394.4	3	2.06522	3	2.53261	3	33.8224	3	34.5726
46	The water-saving potential of using micro-sprinkling irrigation for winter wheat production on the North China Plain	115.183	38.5833	loam		12.8	138.4	2012-2013	238.2	2	2	150	Micro-sprinkler irrigation	238.2	3	4	120	3	8056.5	3	8199.1	419	3	2.06522	3	2.3913	3	33.8224	3	34.4211
46	The water-saving potential of using micro-sprinkling irrigation for winter wheat production on the North China Plain	115.183	38.5833	loam		12.8	138.4	2012-2013	238.2	2	2	150	Micro-sprinkler irrigation	238.2	3	5	150	3	8056.5	3	7949.5	597.6	3	2.06522	3	2.13043	3	33.8224	3	33.3732
46	The water-saving potential of using micro-sprinkling irrigation for winter wheat production on the North China Plain	115.183	38.5833	loam		12.8	138.4	2012-2013	238.2	2	2	150	Micro-sprinkler irrigation	238.2	3	6	180	3	8056.5	3	7789.5	425.7	3	2.06522	3	2.03261	3	33.8224	3	32.7015
46	The water-saving potential of using micro-sprinkling irrigation for winter wheat production on the North China Plain	115.183	38.5833	loam		12.8	138.4	2012-2013	238.2	2	2	150	Micro-sprinkler irrigation	238.2	3	3	90	3	9808.2	3	9242.7	78.5	3	2.44872	3	3.10256	3	41.1763	3	38.8023
46	The water-saving potential of using micro-sprinkling irrigation for winter wheat production on the North China Plain	115.183	38.5833	loam		12.8	137.8	2013-2014	238.2	2	2	150	Micro-sprinkler irrigation	238.2	3	4	120	3	9808.2	3	10014	68	3	2.44872	3	2.73077	3	41.1763	3	42.0403
46	The water-saving potential of using micro-sprinkling irrigation for winter wheat production on the North China Plain	115.183	38.5833	loam		12.8	137.8	2013-2014	238.2	2	2	150	Micro-sprinkler irrigation	238.2	3	5	150	3	9808.2	3	10149.4	169	3	2.44872	3	2.71795	3	41.1763	3	42.6087
46	The water-saving potential of using micro-sprinkling irrigation for winter wheat production on the North China Plain	115.183	38.5833	loam		12.8	137.8	2013-2014	238.2	2	2	150	Micro-sprinkler irrigation	238.2	3	6	180	3	9808.2	3	9729	192.6	3	2.44872	3	2.47436	3	41.1763	3	40.8438
46	The water-saving potential of using micro-sprinkling irrigation for winter wheat production on the North China Plain	115.183	38.5833	loam		12.8	137.8	2013-2014	238.2	2	2	150	Micro-sprinkler irrigation	238.2	3	3	90	3	8634	3	9236.4	92.6	3	2.22778	3	2.63889	3	36.2469	3	38.7758
46	The water-saving potential of using micro-sprinkling irrigation for winter wheat production on the North China Plain	115.183	38.5833	loam		12.8	137.8	2013-2014	238.2	2	2	150	Micro-sprinkler irrigation	238.2	3	4	120	3	8634	3	9345.3	71.3	3	2.22778	3	2.69444	3	36.2469	3	39.233
46	The water-saving potential of using micro-sprinkling irrigation for winter wheat production on the North China Plain	115.183	38.5833	loam		12.8	67.6	2014-2015	238.2	2	2	150	Micro-sprinkler irrigation	238.2	3	5	150	3	8634	3	9627	246.8	3	2.22778	3	2.69444	3	36.2469	3	40.4156
46	The water-saving potential of using micro-sprinkling irrigation for winter wheat production on the North China Plain	115.183	38.5833	loam		12.8	67.6	2014-2015	238.2	2	2	150	Micro-sprinkler irrigation	238.2	3	6	180	3	8634	3	9410.1	103.2	3	2.22778	3	2.13889	3	36.2469	3	39.505
47	Response of Triticum Vulgare Growth and Nitrogen Allocation to Irrigation Methods and Regimes under Subsoiling Tillage	114.333	35.25	silt loam	1.51	14	172	2020-2021	240	2	3	270	Drip irrigation	240	2	4	150	3	9896	3	12786	985					3	41.2333	3	53.275
47	Response of Triticum Vulgare Growth and Nitrogen Allocation to Irrigation Methods and Regimes under Subsoiling Tillage	114.333	35.25	silt loam	1.51	14	172	2020-2021	240	2	3	270	Drip irrigation	240	2	4	120	3	9896	3	12901	374					3	41.2333	3	53.7542
47	Response of Triticum Vulgare Growth and Nitrogen Allocation to Irrigation Methods and Regimes under Subsoiling Tillage	114.333	35.25	silt loam	1.51	14	172	2020-2021	240	2	3	270	Drip irrigation	240	2	2	60	3	9896	3	9400	486					3	41.2333	3	39.1667
47	Response of Triticum Vulgare Growth and Nitrogen Allocation to Irrigation Methods and Regimes under Subsoiling Tillage	114.333	35.25	silt loam	1.51	14	172	2020-2021	240	2	3	270	Micro-sprinkler irrigation	240	2	4	225	3	9896	3	11947	1074					3	41.2333	3	49.7792
47	Response of Triticum Vulgare Growth and Nitrogen Allocation to Irrigation Methods and Regimes under Subsoiling Tillage	114.333	35.25	silt loam	1.51	14	172	2020-2021	240	2	3	270	Micro-sprinkler irrigation	240	2	4	180	3	9896	3	11008	321					3	41.2333	3	45.8667
47	Response of Triticum Vulgare Growth and Nitrogen Allocation to Irrigation Methods and Regimes under Subsoiling Tillage	114.333	35.25	silt loam	1.51	14	172	2020-2021	240	2	3	270	Micro-sprinkler irrigation	240	2	2	90	3	9896	3	8975	1109					3	41.2333	3	37.3958
47	Response of Triticum Vulgare Growth and Nitrogen Allocation to Irrigation Methods and Regimes under Subsoiling Tillage	114.333	35.25	silt loam	1.51	14	60	2021-2022	240	2	4	360	Drip irrigation	240	2	5	180	3	9735	3	12140	601					3	40.5625	3	50.5833
47	Response of Triticum Vulgare Growth and Nitrogen Allocation to Irrigation Methods and Regimes under Subsoiling Tillage	114.333	35.25	silt loam	1.51	14	60	2021-2022	240	2	4	360	Drip irrigation	240	2	4	120	3	9735	3	12373	315					3	40.5625	3	51.5542
47	Response of Triticum Vulgare Growth and Nitrogen Allocation to Irrigation Methods and Regimes under Subsoiling Tillage	114.333	35.25	silt loam	1.51	14	60	2021-2022	240	2	4	360	Drip irrigation	240	2	3	90	3	9735	3	8264	179					3	40.5625	3	34.4333
47	Response of Triticum Vulgare Growth and Nitrogen Allocation to Irrigation Methods and Regimes under Subsoiling Tillage	114.333	35.25	silt loam	1.51	14	60	2021-2022	240	2	4	360	Micro-sprinkler irrigation	240	2	4	225	3	9735	3	10788	451					3	40.5625	3	44.95
47	Response of Triticum Vulgare Growth and Nitrogen Allocation to Irrigation Methods and Regimes under Subsoiling Tillage	114.333	35.25	silt loam	1.51	14	60	2021-2022	240	2	4	360	Micro-sprinkler irrigation	240	2	4	180	3	9735	3	11662	506					3	40.5625	3	48.5917
47	Response of Triticum Vulgare Growth and Nitrogen Allocation to Irrigation Methods and Regimes under Subsoiling Tillage	114.333	35.25	silt loam	1.51	14	60	2021-2022	240	2	4	360	Micro-sprinkler irrigation	240	2	3	135	3	9735	3	9945	258					3	40.5625	3	41.4375
48	Daily drip irrigation based on real-time weather improves winter wheat grain yield and water use efficiency	116.65	40.2833	loam	1.46		98.5	2016-2017		1		150	Drip irrigation		1		126	3	864	3	948	19.2	3	1.39	3	1.81
48	Daily drip irrigation based on real-time weather improves winter wheat grain yield and water use efficiency	116.65	40.2833	loam	1.46		164.8	2017-2018		1		150	Drip irrigation		1		150	3	963	3	1063	31.8	3	1.65	3	1.79
48	Daily drip irrigation based on real-time weather improves winter wheat grain yield and water use efficiency	116.65	40.2833	loam	1.46		164.8	2017-2018		1		150	Drip irrigation		1		150	3	963	3	1037	8.82	3	1.65	3	1.86
49	Drip irrigation improves spring wheat water productivity by reducing leaf area while increasing yield	103.383	38.45	sandy loam	1.51	8		2017	152	2	4	374	Drip irrigation	112.5	3	6	335	3	8479	3	8845	884.5					3	55.7829	3	78.6222
49	Drip irrigation improves spring wheat water productivity by reducing leaf area while increasing yield	103.383	38.45	sandy loam	1.51	8		2018	136	2	4	416	Drip irrigation	136	3	7	416	3	8731	3	10559	1055.9					3	64.1985	3	77.6397
49	Drip irrigation improves spring wheat water productivity by reducing leaf area while increasing yield	103.383	38.45	sandy loam	1.51	8		2019	150	1	4	352	Drip irrigation	136	2	7	316	3	8214	3	9049	904.9					3	54.76	3	66.5368
49	Drip irrigation improves spring wheat water productivity by reducing leaf area while increasing yield	103.383	38.45	sandy loam	1.51	8		2020	150	1	4	347	Drip irrigation	136	2	7	312	3	9301	3	9853	985.3					3	62.0067	3	72.4485
50	Optimal Effect of Substituting Organic Fertilizer for Inorganic Nitrogen on Yield and Quality of Winter Wheat under Drip Irrigation	119.617	36.25	loam		12.5	237.6	2020-2021	240	2	2	75	Micro-sprinkler irrigation	180	2	2	75	3	7800	3	6800	1480					3	32.5	3	37.7778
50	Optimal Effect of Substituting Organic Fertilizer for Inorganic Nitrogen on Yield and Quality of Winter Wheat under Drip Irrigation	119.617	36.25	loam		12.5	237.6	2020-2021	240	2	2	75	Furrow irrigation	180	2	2	75	3	7800	3	9100	960					3	32.5	3	50.5556
50	Optimal Effect of Substituting Organic Fertilizer for Inorganic Nitrogen on Yield and Quality of Winter Wheat under Drip Irrigation	119.617	36.25	loam		12.5	237.6	2020-2021	240	2	2	75	Drip irrigation	180	2	2	75	3	7800	3	9800	830					3	32.5	3	54.4444
50	Optimal Effect of Substituting Organic Fertilizer for Inorganic Nitrogen on Yield and Quality of Winter Wheat under Drip Irrigation	119.617	36.25	loam		12.5	237.6	2020-2021	240	2	2	75	Drip irrigation	180	3	2	75	3	7800	3	11700	1080					3	32.5	3	65
50	Optimal Effect of Substituting Organic Fertilizer for Inorganic Nitrogen on Yield and Quality of Winter Wheat under Drip Irrigation	119.617	36.25	loam		12.5	237.6	2020-2021	240	2	2	75	Drip irrigation	180	2	2	75	3	7800	3	9500	840					3	32.5	3	52.7778
50	Optimal Effect of Substituting Organic Fertilizer for Inorganic Nitrogen on Yield and Quality of Winter Wheat under Drip Irrigation	119.617	36.25	loam		12.5	237.6	2020-2021	240	2	2	75	Drip irrigation	180	3	2	75	3	7800	3	10900	920					3	32.5	3	60.5556
50	Optimal Effect of Substituting Organic Fertilizer for Inorganic Nitrogen on Yield and Quality of Winter Wheat under Drip Irrigation	119.617	36.25	loam		12.5	145.1	2021-2022	240	2	2	75	Micro-sprinkler irrigation	180	2	2	75	3	8300	3	6200	140					3	34.5833	3	34.4444
50	Optimal Effect of Substituting Organic Fertilizer for Inorganic Nitrogen on Yield and Quality of Winter Wheat under Drip Irrigation	119.617	36.25	loam		12.5	145.1	2021-2022	240	2	2	75	Furrow irrigation	180	2	2	75	3	8300	3	8300	50					3	34.5833	3	46.1111
50	Optimal Effect of Substituting Organic Fertilizer for Inorganic Nitrogen on Yield and Quality of Winter Wheat under Drip Irrigation	119.617	36.25	loam		12.5	145.1	2021-2022	240	2	2	75	Drip irrigation	180	2	2	75	3	8300	3	9900	1050					3	34.5833	3	55
50	Optimal Effect of Substituting Organic Fertilizer for Inorganic Nitrogen on Yield and Quality of Winter Wheat under Drip Irrigation	119.617	36.25	loam		12.5	145.1	2021-2022	240	2	2	75	Drip irrigation	180	3	2	75	3	8300	3	10900	360					3	34.5833	3	60.5556
50	Optimal Effect of Substituting Organic Fertilizer for Inorganic Nitrogen on Yield and Quality of Winter Wheat under Drip Irrigation	119.617	36.25	loam		12.5	145.1	2021-2022	240	2	2	75	Drip irrigation	180	2	2	75	3	8300	3	7900	150					3	34.5833	3	43.8889
50	Optimal Effect of Substituting Organic Fertilizer for Inorganic Nitrogen on Yield and Quality of Winter Wheat under Drip Irrigation	119.617	36.25	loam		12.5	145.1	2021-2022	240	2	2	75	Drip irrigation	180	3	2	75	3	8300	3	8000	320					3	34.5833	3	44.4444
51	Effects of Drip Irrigation and Fertilization Frequency on Yield, Water and Nitrogen Use Efficiency of Medium and Strong Gluten Wheat in the Huang-Huai-Hai Plain of China	119.967	35.8833	loam				2020-2021	210	2	2	150	Drip irrigation	210	3	2	120	3	7267	3	7555	755.5	3	1.34906	3	1.74528	3	34.6048	3	35.9762
51	Effects of Drip Irrigation and Fertilization Frequency on Yield, Water and Nitrogen Use Efficiency of Medium and Strong Gluten Wheat in the Huang-Huai-Hai Plain of China	119.967	35.8833	loam				2020-2021	210	2	2	150	Drip irrigation	210	4	3	120	3	7267	3	7947	794.7	3	1.34906	3	1.77358	3	34.6048	3	37.8429
51	Effects of Drip Irrigation and Fertilization Frequency on Yield, Water and Nitrogen Use Efficiency of Medium and Strong Gluten Wheat in the Huang-Huai-Hai Plain of China	119.967	35.8833	loam				2020-2021	210	2	2	150	Drip irrigation	210	5	4	120	3	7267	3	8545	854.5	3	1.42453	3	1.86792	3	34.6048	3	40.6905
51	Effects of Drip Irrigation and Fertilization Frequency on Yield, Water and Nitrogen Use Efficiency of Medium and Strong Gluten Wheat in the Huang-Huai-Hai Plain of China	119.967	35.8833	loam				2020-2021	210	2	2	150	Drip irrigation	210	3	2	120	3	7333	3	7615	761.5	3	1.42453	3	1.86792	3	34.919	3	36.2619
51	Effects of Drip Irrigation and Fertilization Frequency on Yield, Water and Nitrogen Use Efficiency of Medium and Strong Gluten Wheat in the Huang-Huai-Hai Plain of China	119.967	35.8833	loam				2020-2021	210	2	2	150	Drip irrigation	210	4	3	120	3	7333	3	7234	723.4	3	1.42453	3	1.73585	3	34.919	3	34.4476
51	Effects of Drip Irrigation and Fertilization Frequency on Yield, Water and Nitrogen Use Efficiency of Medium and Strong Gluten Wheat in the Huang-Huai-Hai Plain of China	119.967	35.8833	loam				2020-2021	210	2	2	150	Drip irrigation	210	5	4	120	3	7333	3	6679	667.9	3	1.09434	3	1.57547	3	34.919	3	31.8048
51	Effects of Drip Irrigation and Fertilization Frequency on Yield, Water and Nitrogen Use Efficiency of Medium and Strong Gluten Wheat in the Huang-Huai-Hai Plain of China	119.967	35.8833	loam				2020-2021	210	2	2	150	Drip irrigation	210	3	2	120	3	6082	3	6535	653.5	3	1.09434	3	1.49057	3	28.9619	3	31.119
51	Effects of Drip Irrigation and Fertilization Frequency on Yield, Water and Nitrogen Use Efficiency of Medium and Strong Gluten Wheat in the Huang-Huai-Hai Plain of China	119.967	35.8833	loam				2020-2021	210	2	2	150	Drip irrigation	210	4	3	120	3	6082	3	6293	629.3	3	1.09434	3	1.41509	3	28.9619	3	29.9667
51	Effects of Drip Irrigation and Fertilization Frequency on Yield, Water and Nitrogen Use Efficiency of Medium and Strong Gluten Wheat in the Huang-Huai-Hai Plain of China	119.967	35.8833	loam				2020-2021	210	2	2	150	Drip irrigation	210	5	4	120	3	6082	3	5109	510.9	3	1.70755	3	1.11321	3	28.9619	3	24.3286
51	Effects of Drip Irrigation and Fertilization Frequency on Yield, Water and Nitrogen Use Efficiency of Medium and Strong Gluten Wheat in the Huang-Huai-Hai Plain of China	119.967	35.8833	loam				2021-2022	210	2	2	150	Drip irrigation	210	3	2	120	3	9973	3	10045	1004.5	3	1.70755	3	1.96226	3	47.4905	3	47.8333
51	Effects of Drip Irrigation and Fertilization Frequency on Yield, Water and Nitrogen Use Efficiency of Medium and Strong Gluten Wheat in the Huang-Huai-Hai Plain of China	119.967	35.8833	loam				2021-2022	210	2	2	150	Drip irrigation	210	4	3	120	3	9973	3	10334	1033.4	3	1.70755	3	1.98113	3	47.4905	3	49.2095
51	Effects of Drip Irrigation and Fertilization Frequency on Yield, Water and Nitrogen Use Efficiency of Medium and Strong Gluten Wheat in the Huang-Huai-Hai Plain of China	119.967	35.8833	loam				2021-2022	210	2	2	150	Drip irrigation	210	5	4	120	3	9973	3	11176	1117.6	3	1.76415	3	2.09434	3	47.4905	3	53.219
51	Effects of Drip Irrigation and Fertilization Frequency on Yield, Water and Nitrogen Use Efficiency of Medium and Strong Gluten Wheat in the Huang-Huai-Hai Plain of China	119.967	35.8833	loam				2021-2022	210	2	2	150	Drip irrigation	210	3	2	120	3	10469	3	10657	1065.7	3	1.76415	3	2.16981	3	49.8524	3	50.7476
51	Effects of Drip Irrigation and Fertilization Frequency on Yield, Water and Nitrogen Use Efficiency of Medium and Strong Gluten Wheat in the Huang-Huai-Hai Plain of China	119.967	35.8833	loam				2021-2022	210	2	2	150	Drip irrigation	210	4	3	120	3	10469	3	10078	1007.8	3	1.76415	3	2.00943	3	49.8524	3	47.9905
51	Effects of Drip Irrigation and Fertilization Frequency on Yield, Water and Nitrogen Use Efficiency of Medium and Strong Gluten Wheat in the Huang-Huai-Hai Plain of China	119.967	35.8833	loam				2021-2022	210	2	2	150	Drip irrigation	210	5	4	120	3	10469	3	8917	891.7	3	1.67925	3	1.77358	3	49.8524	3	42.4619
51	Effects of Drip Irrigation and Fertilization Frequency on Yield, Water and Nitrogen Use Efficiency of Medium and Strong Gluten Wheat in the Huang-Huai-Hai Plain of China	119.967	35.8833	loam				2021-2022	210	2	2	150	Drip irrigation	210	3	2	120	3	9854	3	10105	1010.5	3	1.67925	3	2.0283	3	46.9238	3	48.119
51	Effects of Drip Irrigation and Fertilization Frequency on Yield, Water and Nitrogen Use Efficiency of Medium and Strong Gluten Wheat in the Huang-Huai-Hai Plain of China	119.967	35.8833	loam				2021-2022	210	2	2	150	Drip irrigation	210	4	3	120	3	9854	3	9572	957.2	3	1.67925	3	1.91509	3	46.9238	3	45.581
51	Effects of Drip Irrigation and Fertilization Frequency on Yield, Water and Nitrogen Use Efficiency of Medium and Strong Gluten Wheat in the Huang-Huai-Hai Plain of China	119.967	35.8833	loam				2021-2022	210	2	2	150	Drip irrigation	210	5	4	120	3	9854	3	9485	948.5	3	4.78378	3	1.84906	3	46.9238	3	45.1667
52	Water-Saving Potential of Subsurface Drip Irrigation For Winter Wheat	114.45	38.06	sandy loam	1.5			2017-2018			3	188	Drip irrigation			4	148	3	4694.8	3	4428	442.8	3	4.78378	3	5.78378
52	Water-Saving Potential of Subsurface Drip Irrigation For Winter Wheat	114.45	38.06	sandy loam	1.5			2017-2018			3	188	Drip irrigation			2	119	3	4694.8	3	4584.8	458.48	3	4.78378	3	7.37838
53	Nitrous oxide emission from winter wheat field as responded to irrigation scheduling and irrigation methods in the North China Plain	113.75	35.1333	sandy loam	1.51	10-12度	60-200	2017	142.8	2	3	180	Drip irrigation	142.8	2	4	120	3	8290	3	8480	848	3	1.87	3	1.96	3	58.0532	3	59.3838
53	Nitrous oxide emission from winter wheat field as responded to irrigation scheduling and irrigation methods in the North China Plain	113.75	35.1333	sandy loam	1.51	10-12度	60-200	2017	142.8	2	4	240	Drip irrigation	142.8	2	5	150	3	9100	3	9670	967	3	1.86	3	2	3	63.7255	3	67.7171
53	Nitrous oxide emission from winter wheat field as responded to irrigation scheduling and irrigation methods in the North China Plain	113.75	35.1333	sandy loam	1.51	10-12度	60-200	2017	142.8	2	5	300	Drip irrigation	142.8	2	6	180	3	8950	3	9430	943	3	1.78	3	1.91	3	62.6751	3	66.0364
53	Nitrous oxide emission from winter wheat field as responded to irrigation scheduling and irrigation methods in the North China Plain	113.75	35.1333	sandy loam	1.51	10-12度	60-200	2017	142.8	2	3	180	Micro-sprinkler irrigation	142.8	2	4	120	3	8290	3	8560	856	3	1.87	3	1.98	3	58.0532	3	59.944
53	Nitrous oxide emission from winter wheat field as responded to irrigation scheduling and irrigation methods in the North China Plain	113.75	35.1333	sandy loam	1.51	10-12度	60-200	2017	142.8	2	4	240	Micro-sprinkler irrigation	142.8	2	5	150	3	9100	3	9190	919	3	1.86	3	1.98	3	63.7255	3	64.3557
53	Nitrous oxide emission from winter wheat field as responded to irrigation scheduling and irrigation methods in the North China Plain	113.75	35.1333	sandy loam	1.51	10-12度	60-200	2017	142.8	2	5	300	Micro-sprinkler irrigation	142.8	2	6	180	3	8950	3	9100	910	3	1.78	3	1.88	3	62.6751	3	63.7255
53	Nitrous oxide emission from winter wheat field as responded to irrigation scheduling and irrigation methods in the North China Plain	113.75	35.1333	sandy loam	1.51	10-12度	60-200	2018	142.8	2	1	60	Drip irrigation	142.8	2	3	90	3	7120	3	8210	821	3	1.73	3	1.76	3	49.8599	3	57.493
53	Nitrous oxide emission from winter wheat field as responded to irrigation scheduling and irrigation methods in the North China Plain	113.75	35.1333	sandy loam	1.51	10-12度	60-200	2018	142.8	2	2	120	Drip irrigation	142.8	2	4	120	3	9100	3	9720	972	3	1.82	3	1.92	3	63.7255	3	68.0672
53	Nitrous oxide emission from winter wheat field as responded to irrigation scheduling and irrigation methods in the North China Plain	113.75	35.1333	sandy loam	1.51	10-12度	60-200	2018	142.8	2	3	180	Drip irrigation	142.8	2	5	150	3	8880	3	9300	930	3	1.65	3	1.77	3	62.1849	3	65.1261
53	Nitrous oxide emission from winter wheat field as responded to irrigation scheduling and irrigation methods in the North China Plain	113.75	35.1333	sandy loam	1.51	10-12度	60-200	2018	142.8	2	1	60	Micro-sprinkler irrigation	142.8	2	3	90	3	7120	3	7940	794	3	1.73	3	1.71	3	49.8599	3	55.6022
53	Nitrous oxide emission from winter wheat field as responded to irrigation scheduling and irrigation methods in the North China Plain	113.75	35.1333	sandy loam	1.51	10-12度	60-200	2018	142.8	2	2	120	Micro-sprinkler irrigation	142.8	2	4	120	3	9100	3	9040	904	3	1.82	3	1.82	3	63.7255	3	63.3053
53	Nitrous oxide emission from winter wheat field as responded to irrigation scheduling and irrigation methods in the North China Plain	113.75	35.1333	sandy loam	1.51	10-12度	60-200	2018	142.8	2	3	180	Micro-sprinkler irrigation	142.8	2	5	150	3	8880	3	8950	895	3	1.65	3	1.67	3	62.1849	3	62.6751
54	Optimized fertigation maintains high yield and mitigates N2O and NO emissions in an intensified wheat-maize cropping system	118.178	37.1	loam	1.4	12.5		2015-2016			4	440	Drip irrigation			5	165	3	3300	3	4866	297	3	0.49	3	1.27
54	Optimized fertigation maintains high yield and mitigates N2O and NO emissions in an intensified wheat-maize cropping system	118.178	37.1	loam	1.4	12.5		2015-2016	270	2	4	440	Drip irrigation	189	5	5	165	3	6840	3	6976	695	3	1.02	3	1.82	3	25.3333	3	36.9101
54	Optimized fertigation maintains high yield and mitigates N2O and NO emissions in an intensified wheat-maize cropping system	118.178	37.1	loam	1.4	12.5		2015-2016	270	2	4	440	Drip irrigation	270	5	5	165	3	6840	3	7066	181	3	1.02	3	1.85	3	25.3333	3	26.1704
55	Optimizing drip irrigation to enhance winter wheat performance: yield, economic benefits, and water use efficiency	108.083	34.3	silt loam	1.38	12.9		2018-2019	200	1	3	180	Drip irrigation	200	1	3	60						3	1.93	3	2.08
55	Optimizing drip irrigation to enhance winter wheat performance: yield, economic benefits, and water use efficiency	108.083	34.3	silt loam	1.38	12.9		2018-2019	200	1	3	180	Drip irrigation	200	1	3	120						3	1.93	3	2.47
55	Optimizing drip irrigation to enhance winter wheat performance: yield, economic benefits, and water use efficiency	108.083	34.3	silt loam	1.38	12.9		2018-2019	200	1	3	180	Drip irrigation	200	1	3	180						3	1.93	3	2.16
55	Optimizing drip irrigation to enhance winter wheat performance: yield, economic benefits, and water use efficiency	108.083	34.3	silt loam	1.38	12.9		2019-2020	200	1	3	180	Drip irrigation	200	1	3	60						3	2.04	3	2.06
55	Optimizing drip irrigation to enhance winter wheat performance: yield, economic benefits, and water use efficiency	108.083	34.3	silt loam	1.38	12.9		2019-2020	200	1	3	180	Drip irrigation	200	1	3	120						3	2.04	3	2.42
55	Optimizing drip irrigation to enhance winter wheat performance: yield, economic benefits, and water use efficiency	108.083	34.3	silt loam	1.38	12.9		2019-2020	200	1	3	180	Drip irrigation	200	1	3	180						3	2.04	3	2.26
55	Optimizing drip irrigation to enhance winter wheat performance: yield, economic benefits, and water use efficiency	108.083	34.3	silt loam	1.38	12.9		2020-2021	200	1	3	180	Drip irrigation	200	1	3	60						3	1.87	3	2.09
55	Optimizing drip irrigation to enhance winter wheat performance: yield, economic benefits, and water use efficiency	108.083	34.3	silt loam	1.38	12.9		2020-2021	200	1	3	180	Drip irrigation	200	1	3	120						3	1.87	3	2.39
55	Optimizing drip irrigation to enhance winter wheat performance: yield, economic benefits, and water use efficiency	108.083	34.3	silt loam	1.38	12.9		2020-2021	200	1	3	180	Drip irrigation	200	1	3	180						3	1.87	3	2.15
55	Optimizing drip irrigation to enhance winter wheat performance: yield, economic benefits, and water use efficiency	108.083	34.3	silt loam	1.38	12.9		2021-2022	200	1	3	180	Drip irrigation	200	1	3	60						3	1.89	3	2.08
55	Optimizing drip irrigation to enhance winter wheat performance: yield, economic benefits, and water use efficiency	108.083	34.3	silt loam	1.38	12.9		2021-2022	200	1	3	180	Drip irrigation	200	1	3	120						3	1.89	3	2.44
55	Optimizing drip irrigation to enhance winter wheat performance: yield, economic benefits, and water use efficiency	108.083	34.3	silt loam	1.38	12.9		2021-2022	200	1	3	180	Drip irrigation	200	1	3	180						3	1.89	3	2.12
56	Mitigated CH4 and N2O emissions and improved irrigation water use efficiency in winter wheat field with surface drip irrigation in the North China Plain	113.75	35.1333	silt loam	1.5		165	2013-2014		2			Drip irrigation		2			3	7650.77	3	7354.63	111.44	3	3.19	3	4.6
56	Mitigated CH4 and N2O emissions and improved irrigation water use efficiency in winter wheat field with surface drip irrigation in the North China Plain	113.75	35.1333	silt loam	1.5		165	2013-2014		2			Micro-sprinkler irrigation		2			3	7650.77	3	8304.37	78.22	3	3.19	3	4.09
57	Optimizing irrigation management sustained grain yield, crop water productivity, and mitigated greenhouse gas emissions from the winter wheat field in North China Plain	113.75	35.1333	loam	1.56			2016-2017	300	1			Micro-sprinkler irrigation	300	1			3	8290	3	8560	40	3	1.87	3	1.98	3	27.6333	3	28.5333
57	Optimizing irrigation management sustained grain yield, crop water productivity, and mitigated greenhouse gas emissions from the winter wheat field in North China Plain	113.75	35.1333	loam	1.56			2016-2017	300	1			Drip irrigation	300	1			3	8290	3	8480	30	3	1.87	3	1.96	3	27.6333	3	28.2667
57	Optimizing irrigation management sustained grain yield, crop water productivity, and mitigated greenhouse gas emissions from the winter wheat field in North China Plain	113.75	35.1333	loam	1.56			2016-2017	300	1			Micro-sprinkler irrigation	300	1			3	9100	3	9190	30	3	1.86	3	1.99	3	30.3333	3	30.6333
57	Optimizing irrigation management sustained grain yield, crop water productivity, and mitigated greenhouse gas emissions from the winter wheat field in North China Plain	113.75	35.1333	loam	1.56			2016-2017	300	1			Drip irrigation	300	1			3	9100	3	9670	20	3	1.86	3	2	3	30.3333	3	32.2333
57	Optimizing irrigation management sustained grain yield, crop water productivity, and mitigated greenhouse gas emissions from the winter wheat field in North China Plain	113.75	35.1333	loam	1.56			2016-2017	300	1			Micro-sprinkler irrigation	300	1			3	8950	3	9100	30	3	1.78	3	1.88	3	29.8333	3	30.3333
57	Optimizing irrigation management sustained grain yield, crop water productivity, and mitigated greenhouse gas emissions from the winter wheat field in North China Plain	113.75	35.1333	loam	1.56			2016-2017	300	1			Drip irrigation	300	1			3	8950	3	9430	100	3	1.78	3	1.91	3	29.8333	3	31.4333
57	Optimizing irrigation management sustained grain yield, crop water productivity, and mitigated greenhouse gas emissions from the winter wheat field in North China Plain	113.75	35.1333	loam	1.56			2017-2018	300	1			Micro-sprinkler irrigation	300	1			3	7120	3	7940	30	3	1.73	3	1.71	3	23.7333	3	26.4667
57	Optimizing irrigation management sustained grain yield, crop water productivity, and mitigated greenhouse gas emissions from the winter wheat field in North China Plain	113.75	35.1333	loam	1.56			2017-2018	300	1			Drip irrigation	300	1			3	7120	3	8210	400	3	1.73	3	1.76	3	23.7333	3	27.3667
57	Optimizing irrigation management sustained grain yield, crop water productivity, and mitigated greenhouse gas emissions from the winter wheat field in North China Plain	113.75	35.1333	loam	1.56			2017-2018	300	1			Micro-sprinkler irrigation	300	1			3	9100	3	9040	30	3	1.82	3	1.82	3	30.3333	3	30.1333
57	Optimizing irrigation management sustained grain yield, crop water productivity, and mitigated greenhouse gas emissions from the winter wheat field in North China Plain	113.75	35.1333	loam	1.56			2017-2018	300	1			Drip irrigation	300	1			3	9100	3	9720	300	3	1.82	3	1.92	3	30.3333	3	32.4
57	Optimizing irrigation management sustained grain yield, crop water productivity, and mitigated greenhouse gas emissions from the winter wheat field in North China Plain	113.75	35.1333	loam	1.56			2017-2018	300	1			Micro-sprinkler irrigation	300	1			3	8880	3	8950	30	3	1.65	3	1.67	3	29.6	3	29.8333
57	Optimizing irrigation management sustained grain yield, crop water productivity, and mitigated greenhouse gas emissions from the winter wheat field in North China Plain	113.75	35.1333	loam	1.56			2017-2018	300	1			Drip irrigation	300	1			3	8880	3	9300	230	3	1.65	3	1.77	3	29.6	3	31
57	Optimizing irrigation management sustained grain yield, crop water productivity, and mitigated greenhouse gas emissions from the winter wheat field in North China Plain	113.75	35.1333	loam	1.56			2018-2019	300	1			Micro-sprinkler irrigation	300	1			3	7300	3	7450	30	3	1.67	3	2.04	3	24.3333	3	24.8333
57	Optimizing irrigation management sustained grain yield, crop water productivity, and mitigated greenhouse gas emissions from the winter wheat field in North China Plain	113.75	35.1333	loam	1.56			2018-2019	300	1			Drip irrigation	300	1			3	7300	3	7550	60	3	1.67	3	2.04	3	24.3333	3	25.1667
57	Optimizing irrigation management sustained grain yield, crop water productivity, and mitigated greenhouse gas emissions from the winter wheat field in North China Plain	113.75	35.1333	loam	1.56			2018-2019	300	1			Micro-sprinkler irrigation	300	1			3	9360	3	9400	30	3	1.79	3	1.99	3	31.2	3	31.3333
57	Optimizing irrigation management sustained grain yield, crop water productivity, and mitigated greenhouse gas emissions from the winter wheat field in North China Plain	113.75	35.1333	loam	1.56			2018-2019	300	1			Drip irrigation	300	1			3	9360	3	9860	30	3	1.79	3	2.06	3	31.2	3	32.8667
57	Optimizing irrigation management sustained grain yield, crop water productivity, and mitigated greenhouse gas emissions from the winter wheat field in North China Plain	113.75	35.1333	loam	1.56			2018-2019	300	1			Micro-sprinkler irrigation	300	1			3	9120	3	9250	30	3	1.55	3	1.65	3	30.4	3	30.8333
57	Optimizing irrigation management sustained grain yield, crop water productivity, and mitigated greenhouse gas emissions from the winter wheat field in North China Plain	113.75	35.1333	loam	1.56			2018-2019	300	1			Drip irrigation	300	1			3	9120	3	9600	90	3	1.55	3	1.69	3	30.4	3	32
